# Supplementary material for: Novel Cell Cycle Inhibitors Decrease Primary and Metastatic Breast Cancer Growth In Vivo
Source: Cancers (Basel). 2026 Jan 30;18(3):466. doi: 10.3390/cancers18030466 (PMC12896542; doi:10.3390/cancers18030466)
Supplement: Supplementary file 1 [file cancers-18-00466-s001.zip]

Archive with 4 entries (4 files):
- Supplementary Table S1.xlsx
- Supplementary Table S2.xlsx
- supplementary figures.pdf
- Supplementary Data.pdf
