# Supplementary material for: Novel Cell Cycle Inhibitors Decrease Primary and Metastatic Breast Cancer Growth In Vivo
Source: Cancers (Basel). 2026 Jan 30;18(3):466. doi: 10.3390/cancers18030466 (PMC12896542; doi:10.3390/cancers18030466)
Supplement: Supplementary file 1 [file cancers-18-00466-s001.zip › Supplementary Table S1.xlsx]

## Sheet: Supplementary Table S1
Supplementary Table S1. List of all down-regulated genes in BR16 cells upon treatment with cells treated with indicated compounds (5 µM) for two or six hours.
baseMean	log2FoldChange	lfcSE	stat	pvalue	padj	SYMBOL	diff	comparison
66.2088	-4.95026	0.272931	-18.1374	1.61463348687652e-73	2.3018918393599e-71	DUSP1	down	DF06_2
383.558	-4.93728	0.134415	-36.7316	2.28726385897381e-295	1.0978104101788e-291	NFKBIA	down	DF06_2
18.2834	-4.54958	0.48739	-9.33458	1.01392315287334e-20	1.74218132198368e-19	FOS	down	DF06_2
24.1847	-4.50399	0.400659	-11.2415	2.5512347616806e-29	6.79024571782607e-28	ZNF230	down	DF06_2
126.251	-4.40336	0.182635	-24.1101	1.95748789571977e-128	1.17441117543621e-125	HES1	down	DF06_2
30.1936	-4.26548	0.360822	-11.8216	3.01965148510799e-32	8.92812355935729e-31	DDX28	down	DF06_2
21.4661	-4.24499	0.394367	-10.7641	5.0878483136823e-27	1.21896718583547e-25	SNAI1	down	DF06_2
56.8673	-4.17266	0.26694	-15.6315	4.44440795391959e-55	3.28179641684555e-53	GSG2	down	DF06_2
18.7772	-4.13556	0.403508	-10.249	1.19563981518863e-24	2.52064680803822e-23	CCDC87	down	DF06_2
279.59	-4.12429	0.138909	-29.6906	1.01691737226036e-193	1.83032415539712e-190	RGS16	down	DF06_2
64.073	-4.06199	0.235069	-17.28	6.65277470901912e-67	7.98277525293053e-65	CITED2	down	DF06_2
101.263	-4.04487	0.19861	-20.3659	3.35953148691536e-92	8.06231564668238e-90	PELO	down	DF06_2
46.9554	-4.01658	0.265331	-15.138	9.09349619881638e-52	6.03397473579525e-50	CLP1	down	DF06_2
156.422	-3.85764	0.14727	-26.1944	3.0747905217665e-151	2.33020572225873e-148	PLK2	down	DF06_2
35.1371	-3.82334	0.287531	-13.2971	2.40511858622201e-40	9.92300931891426e-39	BRF2	down	DF06_2
18.7964	-3.72852	0.413655	-9.01359	1.99422425727735e-19	3.23729820524651e-18	ID3	down	DF06_2
64.5845	-3.69072	0.238275	-15.4893	4.09572130692216e-54	2.91951936130555e-52	HPS6	down	DF06_2
59.2385	-3.67239	0.234538	-15.658	2.93068878578266e-55	2.19786394929607e-53	SERTAD1	down	DF06_2
19.6147	-3.6616	0.404685	-9.04803	1.45576178378729e-19	2.38199021872196e-18	DUSP2	down	DF06_2
65.4279	-3.62289	0.22074	-16.4124	1.55821355070585e-60	1.42909024946583e-58	DUSP6	down	DF06_2
14.4286	-3.61895	0.457353	-7.91282	2.51628015760624e-15	3.24077978438035e-14	CCDC71L	down	DF06_2
537.263	-3.61188	0.113951	-31.6967	1.72594409778259e-220	4.97037381279429e-217	RHOB	down	DF06_2
132.552	-3.59689	0.168522	-21.3438	4.45439848219837e-101	1.42530852767054e-98	TBCC	down	DF06_2
32.8528	-3.58741	0.298274	-12.0272	2.55559566480131e-33	7.99956999510306e-32	RPUSD2	down	DF06_2
57.2882	-3.57246	0.21874	-16.332	5.84474449002583e-60	5.25990474449262e-58	DCLRE1B	down	DF06_2
58.9204	-3.55094	0.236116	-15.039	4.07710846301925e-51	2.54139760861533e-49	NEDD9	down	DF06_2
137.597	-3.54259	0.161966	-21.8725	4.75169918598922e-106	1.80051885734365e-103	AC005280.1	down	DF06_2
60.5495	-3.52616	0.21423	-16.4597	7.1482859239295e-61	6.72733130840921e-59	NUAK2	down	DF06_2
86.6755	-3.50384	0.200823	-17.4474	3.60377165016765e-68	4.51223547745774e-66	SERTAD3	down	DF06_2
16.4032	-3.49119	0.417018	-8.37179	5.67499669242011e-17	8.04274383603909e-16	PARS2	down	DF06_2
31.1691	-3.46603	0.267372	-12.9633	1.97528020324768e-38	7.52435440385273e-37	CYP1A1	down	DF06_2
86.7976	-3.46239	0.199447	-17.36	1.65825858302276e-67	2.02349706245294e-65	ZNF296	down	DF06_2
38.6914	-3.45692	0.273508	-12.6392	1.28424576852716e-36	4.62296370525564e-35	CCDC71	down	DF06_2
233.61	-3.42297	0.121043	-28.279	6.26385831490189e-176	9.01932958762723e-173	GADD45B	down	DF06_2
33.8167	-3.42284	0.292798	-11.6901	1.43167993288992e-31	4.17302820924736e-30	MAFB	down	DF06_2
70.4341	-3.42126	0.199541	-17.1456	6.77840613538016e-66	7.68521810577471e-64	DDX20	down	DF06_2
424.583	-3.39444	0.124796	-27.1999	6.51806722554087e-163	7.21951153696639e-160	ZNF703	down	DF06_2
51.893	-3.37703	0.251493	-13.4279	4.14994894146412e-41	1.76268775245256e-39	IER5L	down	DF06_2
601.93	-3.37146	0.0890976	-37.8401	0	0	DNAJB1	down	DF06_2
50.7599	-3.33838	0.259614	-12.859	7.65587563050344e-38	2.84850008278086e-36	MYCN	down	DF06_2
24.4867	-3.3348	0.321893	-10.3599	3.77216710567669e-25	8.19237317566195e-24	FAM46B	down	DF06_2
107.807	-3.28773	0.194245	-16.9257	2.90886506479658e-64	3.17308697484893e-62	JUNB	down	DF06_2
655.503	-3.28544	0.0840123	-39.1066	0	0	ELF3	down	DF06_2
38.8974	-3.28009	0.268645	-12.2098	2.75652676824383e-34	8.95964535800065e-33	ZNF627	down	DF06_2
30.1777	-3.2745	0.278127	-11.7734	5.35160386541557e-32	1.57260702159426e-30	ZNF14	down	DF06_2
277.276	-3.26806	0.118751	-27.5202	1.00724082575968e-166	1.31847824091942e-163	SOX9	down	DF06_2
117.28	-3.26022	0.176012	-18.5227	1.35355487478588e-76	2.18986928562268e-74	INTS5	down	DF06_2
304.447	-3.2521	0.132476	-24.5486	4.47398491975733e-133	2.92822312998117e-130	BAMBI	down	DF06_2
249.467	-3.20966	0.112941	-28.4189	1.18002427773153e-177	1.8879077305618e-174	ID2	down	DF06_2
68.4676	-3.16488	0.200636	-15.7743	4.67878177416976e-56	3.64160966304164e-54	PNRC1	down	DF06_2
250.269	-3.14819	0.114973	-27.382	4.4889251173353e-165	5.38633606370925e-162	C2CD4A	down	DF06_2
29.7202	-3.14618	0.315682	-9.96631	2.14031581899093e-23	4.25668611569756e-22	GADD45G	down	DF06_2
8.54513	-3.11023	0.60792	-5.11619	3.11775016392164e-07	1.95354589252862e-06	C17orf97	down	DF06_2
32.6025	-3.10361	0.355776	-8.72349	2.69745604351854e-18	4.11884088765891e-17	IDI2-AS1	down	DF06_2
27.2365	-3.08316	0.310112	-9.94207	2.73104108140966e-23	5.39427442129186e-22	RNF223	down	DF06_2
165.173	-3.0766	0.13197	-23.3129	3.28338126408191e-120	1.68847881505412e-117	LCMT2	down	DF06_2
172.678	-3.07526	0.144375	-21.3004	1.12495630319024e-100	3.37463454367424e-98	EPC1	down	DF06_2
296.77	-3.06847	0.0987884	-31.061	8.10766002474286e-212	1.94570327827121e-208	BHLHE40	down	DF06_2
56.1018	-3.06825	0.206983	-14.8237	1.02984595748242e-49	6.15300910447694e-48	SPRY1	down	DF06_2
50.5711	-3.05604	0.204188	-14.9668	1.20971190900422e-50	7.38078041430159e-49	ZNF416	down	DF06_2
10.2289	-3.05553	0.471543	-6.47984	9.18193857830683e-11	8.44797019738275e-10	HEY2	down	DF06_2
53.3696	-3.02766	0.223025	-13.5754	5.60398157038406e-42	2.45263618942128e-40	GEM	down	DF06_2
55.8978	-3.02619	0.25897	-11.6855	1.51211010203329e-31	4.39856027458127e-30	CEBPD	down	DF06_2
132.068	-3.01851	0.138951	-21.7236	1.22767142398213e-104	4.53262585485095e-102	SMG8	down	DF06_2
8.81184	-2.99013	0.543073	-5.50595	3.67180439497037e-08	2.60830347721649e-07	TEX19	down	DF06_2
18.9718	-2.98675	0.369891	-8.07467	6.76608901763699e-16	8.97925490921244e-15	TIGD3	down	DF06_2
17.5047	-2.98624	0.439362	-6.79675	1.07002202463189e-11	1.06379212214535e-10	FADD	down	DF06_2
1037.27	-2.98492	0.0999391	-29.8675	5.21022094855643e-196	1.07174244911806e-192	TOB1	down	DF06_2
25.6088	-2.97628	0.282897	-10.5207	6.93372388742728e-26	1.54072052862755e-24	PUS3	down	DF06_2
128.792	-2.97508	0.147757	-20.1349	3.64735454441459e-90	7.95731183106449e-88	MOCS3	down	DF06_2
44.9265	-2.97396	0.228324	-13.0252	8.79634324504229e-39	3.43248093185268e-37	CSRNP1	down	DF06_2
17.7601	-2.97391	0.414341	-7.17744	7.10262811621448e-13	7.74191841372992e-12	INE1	down	DF06_2
66.4442	-2.96727	0.192098	-15.4467	7.9463977749826e-54	5.63646214591007e-52	MARS2	down	DF06_2
140.359	-2.95387	0.148213	-19.9299	2.2386312925153e-88	4.54000732125744e-86	ZNF622	down	DF06_2
36.1598	-2.94721	0.244851	-12.0368	2.2775073837238e-33	7.16022463280329e-32	MED18	down	DF06_2
42.5206	-2.94215	0.25953	-11.3365	8.65634363668329e-30	2.34290774482336e-28	BBS10	down	DF06_2
492.787	-2.93671	0.0905218	-32.4421	7.00681878600158e-231	2.52227959249092e-227	SOX2	down	DF06_2
37.0117	-2.9319	0.239365	-12.2487	1.70775888444973e-34	5.62700690553583e-33	C1orf74	down	DF06_2
9.33707	-2.93076	0.50151	-5.84387	5.10008883327269e-09	3.99979189053886e-08	RP11-154J22.1	down	DF06_2
32.7261	-2.92964	0.257151	-11.3927	4.54844871620151e-30	1.24275356858796e-28	FAM200A	down	DF06_2
8.00799	-2.92644	0.487737	-6.00004	1.9726399560514e-09	1.62642016640341e-08	PITX2	down	DF06_2
81.1538	-2.92297	0.178935	-16.3354	5.52920125605411e-60	5.00723074754233e-58	BMP4	down	DF06_2
57.5883	-2.91723	0.201096	-14.5066	1.09988953685963e-47	6.11479129005473e-46	HYLS1	down	DF06_2
30.2169	-2.90788	0.28292	-10.2781	8.84479207147451e-25	1.87840945482539e-23	SOCS3	down	DF06_2
19.2206	-2.90645	0.343856	-8.45252	2.85077455825248e-17	4.11718183192351e-16	MAP10	down	DF06_2
116.086	-2.90025	0.161097	-18.0031	1.84082977572325e-72	2.52439123244182e-70	FBXO5	down	DF06_2
9.76849	-2.89265	0.423087	-6.83701	8.08621707622873e-12	8.17650559554898e-11	AC008982.2	down	DF06_2
46.3006	-2.89212	0.236268	-12.2408	1.88067346990354e-34	6.16852330139889e-33	CYR61	down	DF06_2
39.9822	-2.88798	0.22667	-12.7409	3.50426426573928e-37	1.27418942329242e-35	PEX12	down	DF06_2
167.36	-2.88087	0.156846	-18.3675	2.39358045286193e-75	3.74621358051728e-73	KLF10	down	DF06_2
186.14	-2.86732	0.132572	-21.6284	9.7182619898659e-104	3.33174415219236e-101	ZNF574	down	DF06_2
85.7067	-2.86031	0.17173	-16.6559	2.74316589626786e-62	2.63325638269073e-60	RNF113A	down	DF06_2
96.2913	-2.86005	0.173982	-16.4388	1.00885612628362e-60	9.37194797571474e-59	OVOL1	down	DF06_2
68.6406	-2.83849	0.201568	-14.082	4.89795984316674e-45	2.44880985353326e-43	RPP38	down	DF06_2
118.441	-2.8332	0.14866	-19.0582	5.61568391673749e-81	9.86100398989062e-79	KBTBD7	down	DF06_2
66.557	-2.83297	0.198149	-14.2972	2.27921593355458e-46	1.20214030136456e-44	CDK5R1	down	DF06_2
236.704	-2.81985	0.11404	-24.7269	5.50009905716965e-135	3.77123458686599e-132	AL034548.1	down	DF06_2
44.5247	-2.81072	0.246932	-11.3826	5.10800735342153e-30	1.392996172006e-28	METTL18	down	DF06_2
60.9551	-2.80997	0.207853	-13.519	1.20771951810413e-41	5.22220821056495e-40	FOXI1	down	DF06_2
79.1457	-2.7957	0.172005	-16.2536	2.10669832071637e-59	1.83844540121181e-57	DLX3	down	DF06_2
60.5058	-2.78773	0.216914	-12.8518	8.40533141863857e-38	3.11928781177775e-36	BTG2	down	DF06_2
219.628	-2.78617	0.121504	-22.9307	2.29353125347748e-116	1.0320173912132e-113	C15orf39	down	DF06_2
9.09083	-2.754	0.489465	-5.62656	1.83843627576028e-08	1.35307644010078e-07	DKFZP779L1853	down	DF06_2
381.73	-2.74542	0.102315	-26.8332	1.32555297755898e-158	1.27244248825812e-155	CSTF1	down	DF06_2
10.3822	-2.73973	0.429293	-6.38196	1.74833117833044e-10	1.5704442069108e-09	ZNF222	down	DF06_2
366.964	-2.72719	0.122494	-22.2638	8.28876184631532e-110	3.51029064191454e-107	EFNA1	down	DF06_2
52.2741	-2.72644	0.215516	-12.6507	1.10814390674206e-36	3.99903862485687e-35	BCL10	down	DF06_2
75.07	-2.72354	0.184361	-14.7728	2.19288676732891e-49	1.28355189279549e-47	ZNF689	down	DF06_2
14.2936	-2.71734	0.402253	-6.75531	1.4252536186174e-11	1.40466987368049e-10	LINC00339	down	DF06_2
16.9551	-2.71587	0.462618	-5.87066	4.34056903889411e-09	3.42652706091207e-08	RP11-573D15.9	down	DF06_2
185.887	-2.71536	0.133622	-20.3212	8.34674400933607e-92	1.90769471413381e-89	PHF13	down	DF06_2
75.0427	-2.71307	0.190035	-14.2767	3.05881789831211e-46	1.59579416368826e-44	OTX1	down	DF06_2
33.2354	-2.71133	0.253154	-10.7102	9.11663045558454e-27	2.16260892800596e-25	CXCR4	down	DF06_2
83.0527	-2.70941	0.198845	-13.6257	2.81584575545961e-42	1.2475496317804e-40	CEBPA	down	DF06_2
66.9509	-2.70738	0.183602	-14.7459	3.26896562275689e-49	1.89797725814824e-47	PGBD2	down	DF06_2
183.86	-2.69921	0.140482	-19.2139	2.83097789250477e-82	5.15990514862989e-80	SPSB1	down	DF06_2
8.26406	-2.68222	0.527229	-5.0874	3.63002302039088e-07	2.25005172064608e-06	TSSK3	down	DF06_2
293.119	-2.668	0.101425	-26.3053	1.66905468861028e-152	1.4136893212529e-149	RNF139	down	DF06_2
31.2379	-2.65512	0.288574	-9.20082	3.55222070033496e-20	5.95441511805856e-19	ADM	down	DF06_2
100.52	-2.65046	0.20796	-12.745	3.32278396966518e-37	1.2112599083344e-35	ZNF408	down	DF06_2
50.3071	-2.64923	0.201648	-13.1379	1.99689926034417e-39	8.07678439598194e-38	SNHG12	down	DF06_2
25.952	-2.6489	0.301562	-8.78393	1.57853061415524e-18	2.45191610714362e-17	PLEKHF1	down	DF06_2
419.582	-2.63311	0.119818	-21.9759	4.89863253299042e-107	1.90636242817646e-104	IER5	down	DF06_2
20.3144	-2.62903	0.35672	-7.37001	1.70617035662004e-13	1.94206695375272e-12	MIR24-2	down	DF06_2
517.929	-2.6159	0.0973875	-26.8607	6.32178522184425e-159	6.50195610066681e-156	AMOTL2	down	DF06_2
58.6892	-2.61582	0.186049	-14.0599	6.7023559939686e-45	3.33935030993612e-43	NRBF2	down	DF06_2
77.9198	-2.61524	0.174701	-14.9698	1.15680209264142e-50	7.08799716252927e-49	RND1	down	DF06_2
144.152	-2.61474	0.147994	-17.6679	7.41547923149534e-70	9.61941310399112e-68	JUN	down	DF06_2
47.6134	-2.61119	0.239573	-10.8993	1.16099513812755e-27	2.89224377057068e-26	ZNF503	down	DF06_2
8.63909	-2.60883	0.502411	-5.19263	2.07343055547851e-07	1.33223233236658e-06	AL359878.1	down	DF06_2
94.8633	-2.59705	0.175148	-14.8277	9.69281767501174e-50	5.81528673760392e-48	ZNF830	down	DF06_2
131.58	-2.59411	0.181531	-14.2902	2.51972859255786e-46	1.32414496365842e-44	ZBTB6	down	DF06_2
19.3683	-2.59005	0.309665	-8.36405	6.06034921749753e-17	8.58042953615998e-16	CCDC96	down	DF06_2
28.7652	-2.57689	0.275228	-9.36277	7.76726060376667e-21	1.3410166119141e-19	SKIDA1	down	DF06_2
204.822	-2.57554	0.133073	-19.3543	1.87660026282317e-83	3.55541673478827e-81	RHOV	down	DF06_2
42.4894	-2.56566	0.266321	-9.63371	5.76086699746809e-22	1.07310121470301e-20	IRS2	down	DF06_2
12.7601	-2.5647	0.452524	-5.66755	1.44853763040266e-08	1.08188385180536e-07	C2CD4D	down	DF06_2
7.66002	-2.56415	0.578961	-4.42888	9.4725279387258e-06	4.65035560142219e-05	RP11-843P14.1	down	DF06_2
133.349	-2.56342	0.149112	-17.1912	3.09115734301798e-66	3.61866460017203e-64	KLF4	down	DF06_2
36.8534	-2.56239	0.235604	-10.8759	1.50238897257651e-27	3.70426349591253e-26	FRAT1	down	DF06_2
46.3495	-2.56075	0.214855	-11.9185	9.48343892563555e-33	2.86272614444919e-31	ZNF200	down	DF06_2
18.1006	-2.54583	0.406481	-6.26309	3.77434418291325e-10	3.29574177621394e-09	KB-1208A12.3	down	DF06_2
351.945	-2.54316	0.122511	-20.7587	1.02391389530118e-95	2.83525695739263e-93	BTG1	down	DF06_2
9.60776	-2.52355	0.429389	-5.87708	4.17568941641958e-09	3.30542891187606e-08	ZNF114	down	DF06_2
17.6134	-2.51247	0.364887	-6.88562	5.75360459845389e-12	5.87561366050620e-11	C17orf59	down	DF06_2
81.073	-2.51238	0.169904	-14.7871	1.77408866195691e-49	1.04693043620973e-47	OTUD1	down	DF06_2
172.636	-2.49691	0.122772	-20.3378	5.95439863470413e-92	1.40553091706729e-89	TRIB1	down	DF06_2
24.6354	-2.48789	0.311539	-7.98582	1.39595600307046e-15	1.82233639965653e-14	DUSP5	down	DF06_2
47.2157	-2.48422	0.230162	-10.7934	3.70027586272748e-27	8.90974450625636e-26	SOWAHB	down	DF06_2
80.9805	-2.4826	0.240548	-10.3206	5.68744533077064e-25	1.21684287247795e-23	ZNF92	down	DF06_2
203.739	-2.47225	0.12389	-19.9553	1.34915168077637e-88	2.77520500735699e-86	ZFP36L2	down	DF06_2
63.7917	-2.47112	0.209627	-11.7882	4.49153934974334e-32	1.3252802273966e-30	MSX2	down	DF06_2
8.90806	-2.46556	0.474498	-5.19614	2.03463696037828e-07	1.30789007109316e-06	RASD1	down	DF06_2
9.50495	-2.46425	0.509528	-4.83633	1.3225633001249e-06	7.49157708831569e-06	RPL36A	down	DF06_2
85.8947	-2.46353	0.178462	-13.8043	2.40257665425675e-43	1.11236981494029e-41	FRAT2	down	DF06_2
25.8201	-2.45893	0.308336	-7.97484	1.52575975258722e-15	1.98459030510419e-14	FOXD2	down	DF06_2
15.6666	-2.45824	0.433019	-5.67699	1.37089224231525e-08	1.02596036367449e-07	BCDIN3D	down	DF06_2
167.206	-2.45479	0.126749	-19.3672	1.45849386783942e-83	2.80011376040265e-81	TRMT10C	down	DF06_2
351.488	-2.447	0.114723	-21.3295	6.03919086859488e-101	1.89039802862821e-98	BRPF1	down	DF06_2
41.1328	-2.44668	0.235274	-10.3993	2.49736044521172e-25	5.47328661348608e-24	ZNF420	down	DF06_2
23.3982	-2.44553	0.305785	-7.99756	1.26912730786137e-15	1.66128764599053e-14	EIF4A1	down	DF06_2
110.007	-2.44475	0.161284	-15.158	6.7041409673618e-52	4.53206224361702e-50	FOXC1	down	DF06_2
235.952	-2.43918	0.110759	-22.0224	1.75751715614601e-107	7.02958042537402e-105	PPP1R3D	down	DF06_2
109.837	-2.43631	0.164291	-14.8292	9.48554737007765e-50	5.71474462685138e-48	RNF219	down	DF06_2
223.401	-2.43222	0.155199	-15.6717	2.36328212480101e-55	1.78161776518375e-53	PIM3	down	DF06_2
55.9658	-2.42535	0.209945	-11.5523	7.18663861146604e-31	2.01716197595516e-29	ZNF669	down	DF06_2
408.844	-2.41729	0.128135	-18.8652	2.20405342093664e-79	3.73366649506668e-77	KLF5	down	DF06_2
76.3667	-2.41598	0.168889	-14.3051	2.03314501852432e-46	1.07629614418131e-44	NANP	down	DF06_2
20.0711	-2.41577	0.316106	-7.64229	2.13397301915047e-14	2.60067898664147e-13	C5orf54	down	DF06_2
11.2109	-2.41494	0.396431	-6.09172	1.11703181823105e-09	9.35102755224824e-09	CTD-2287O16.5	down	DF06_2
195.13	-2.41411	0.184387	-13.0927	3.62713362467274e-39	1.4507526961573e-37	CEBPB	down	DF06_2
20.9965	-2.40981	0.315847	-7.62968	2.35336898523628e-14	2.85237037192064e-13	HSPA6	down	DF06_2
224.315	-2.40972	0.162847	-14.7975	1.52043131460632e-49	9.0465663219076e-48	IRF2BP1	down	DF06_2
99.992	-2.40947	0.150091	-16.0534	5.41205474976642e-58	4.50451886369287e-56	GRHL3	down	DF06_2
94.5003	-2.40889	0.187043	-12.8788	5.92410531616213e-38	2.20987545200566e-36	ZNRF3	down	DF06_2
131.688	-2.40702	0.159168	-15.1225	1.15087127314921e-51	7.53245248276157e-50	RAB20	down	DF06_2
131.922	-2.40276	0.152691	-15.7361	8.55647563014773e-56	6.58848623521375e-54	ZNF48	down	DF06_2
74.8484	-2.38479	0.182373	-13.0764	4.49130179676872e-39	1.78154971271826e-37	NHLRC1	down	DF06_2
107.287	-2.38191	0.141001	-16.8928	5.08607855687983e-64	5.42477371411205e-62	ZNF557	down	DF06_2
66.0956	-2.37787	0.169344	-14.0417	8.6667850981955e-45	4.25914807607225e-43	SPRY2	down	DF06_2
97.8768	-2.37183	0.1509	-15.7179	1.13987785210588e-55	8.68418052511774e-54	ZBTB24	down	DF06_2
15.0329	-2.37041	0.392251	-6.0431	1.51181479852597e-09	1.25612355937539e-08	AC068580.6	down	DF06_2
177.007	-2.36666	0.139927	-16.9135	3.57512573588965e-64	3.84165936351306e-62	MAD2L1BP	down	DF06_2
87.6089	-2.36603	0.156671	-15.1019	1.57305273082348e-51	1.0202876698706e-49	PPP1R3B	down	DF06_2
25.616	-2.36403	0.269571	-8.76961	1.79285626924447e-18	2.76691719408908e-17	GPANK1	down	DF06_2
85.0376	-2.34743	0.161687	-14.5184	9.26718968045259e-48	5.17202574452856e-46	C2orf44	down	DF06_2
34.1559	-2.34436	0.250391	-9.36279	7.76600801217475e-21	1.3410166119141e-19	PPAPDC2	down	DF06_2
202.845	-2.3425	0.115432	-20.2933	1.47393513654843e-91	3.31612375486888e-89	RND3	down	DF06_2
16.6165	-2.33163	0.371995	-6.26791	3.65934156690728e-10	3.20699082300048e-09	TIAF1	down	DF06_2
13.4928	-2.33127	0.392848	-5.93427	2.9514883794584e-09	2.37421682546488e-08	TSSK6	down	DF06_2
13.692	-2.33034	0.389489	-5.98307	2.18964205767776e-09	1.79038364500296e-08	XXbac-B562F10.11	down	DF06_2
87.1752	-2.3291	0.154555	-15.0697	2.56184471704261e-51	1.63221248144675e-49	SIX1	down	DF06_2
31.886	-2.32785	0.245985	-9.46341	2.98064175619413e-21	5.30510020363898e-20	TCEANC	down	DF06_2
54.6687	-2.32097	0.231133	-10.0417	9.98955052089452e-24	2.01738482398822e-22	GPATCH3	down	DF06_2
125.511	-2.32075	0.138511	-16.755	5.20408100733377e-63	5.31443705139e-61	KBTBD6	down	DF06_2
71.7606	-2.31852	0.199462	-11.6239	3.11699815434948e-31	8.92279451778889e-30	ZNF184	down	DF06_2
15.7998	-2.31843	0.383223	-6.04982	1.45007628755933e-09	1.20621885988254e-08	LIPT1	down	DF06_2
144.23	-2.31633	0.153168	-15.1228	1.14622185037352e-51	7.53245248276157e-50	ZC3H12A	down	DF06_2
18.1088	-2.31557	0.354466	-6.53255	6.46572551992513e-11	6.02588878714576e-10	LIN37	down	DF06_2
33.7477	-2.30937	0.218276	-10.5801	3.68732253831485e-26	8.41422460050642e-25	FOSB	down	DF06_2
6.36095	-2.30879	0.592215	-3.89858	9.67595804685911e-05	0.000392021	MYCNOS	down	DF06_2
151.015	-2.3082	0.137817	-16.7483	5.8290085005043e-63	5.91069671822264e-61	RIOK2	down	DF06_2
171.904	-2.30653	0.146343	-15.7612	5.75656160083608e-56	4.45638335970101e-54	GRPEL2	down	DF06_2
8.30413	-2.30507	0.476478	-4.83772	1.31338768696312e-06	7.45132754317652e-06	TPPP3	down	DF06_2
34.9065	-2.29948	0.250775	-9.1695	4.7522149884501e-20	7.9106524414674e-19	CCDC177	down	DF06_2
16.9952	-2.29869	0.350244	-6.56311	5.26955386171408e-11	4.94308182767564e-10	ADPRM	down	DF06_2
235.064	-2.29752	0.112706	-20.385	2.27078123162733e-92	5.54186083969525e-90	C3orf38	down	DF06_2
180.241	-2.29417	0.133541	-17.1795	3.77893328432265e-66	4.38813390007757e-64	ZNF845	down	DF06_2
16.9917	-2.29008	0.356444	-6.42478	1.32058518699859e-10	1.20120695562809e-09	ZIC3	down	DF06_2
87.7694	-2.28948	0.154896	-14.7808	1.94871466880591e-49	1.14528744963821e-47	CCDC174	down	DF06_2
64.4031	-2.28773	0.234129	-9.77127	1.49568670188846e-22	2.87151904273227e-21	RNF139-AS1	down	DF06_2
51.6985	-2.2869	0.187589	-12.191	3.47058619570772e-34	1.11796354881422e-32	TIGD6	down	DF06_2
114.004	-2.27832	0.151004	-15.0878	1.94844852697997e-51	1.25248706874931e-49	ZNF543	down	DF06_2
83.3179	-2.27474	0.15404	-14.7672	2.38477718752079e-49	1.39021889567255e-47	NKX3-1	down	DF06_2
105.831	-2.27422	0.158366	-14.3605	9.15430552602921e-47	4.91838974885428e-45	PDIK1L	down	DF06_2
45.1663	-2.27239	0.200732	-11.3205	1.03839050108301e-29	2.79472613553163e-28	PIM1	down	DF06_2
37.8529	-2.2705	0.221315	-10.2591	1.07697728702606e-24	2.27715065431546e-23	ZNF844	down	DF06_2
230.644	-2.26994	0.10516	-21.5855	2.45780652654124e-103	8.23022236643427e-101	TRMT12	down	DF06_2
193.965	-2.26911	0.110592	-20.5178	1.49259888370622e-93	3.83784487972961e-91	PPM1D	down	DF06_2
167.918	-2.26702	0.127126	-17.8328	3.92940478303581e-71	5.23884254360487e-69	CDCA4	down	DF06_2
107.102	-2.2669	0.145311	-15.6003	7.24471936962423e-55	5.32228133689894e-53	ASTE1	down	DF06_2
165.877	-2.25721	0.127663	-17.681	5.87814220052635e-70	7.694488140489e-68	FAM43A	down	DF06_2
7.37644	-2.25651	0.543681	-4.15044	3.31839224117745e-05	0.000148436	MIR4453	down	DF06_2
68.3178	-2.25647	0.242497	-9.30514	1.33810523791972e-20	2.2882870927323e-19	DUSP7	down	DF06_2
35.2359	-2.25298	0.234483	-9.60827	7.37779090010826e-22	1.36721764698403e-20	ZNF441	down	DF06_2
27.3879	-2.24809	0.308178	-7.29476	2.99196664709394e-13	3.35524359435402e-12	RP11-486O12.2	down	DF06_2
240.008	-2.24477	0.107102	-20.9591	1.55026376398138e-97	4.46444958751359e-95	KLF11	down	DF06_2
37.7817	-2.24183	0.224235	-9.99766	1.56034681240207e-23	3.12916904620855e-22	PALMD	down	DF06_2
16.9375	-2.23749	0.374798	-5.96985	2.37476182444183e-09	1.93078461378532e-08	FLRT3	down	DF06_2
193.173	-2.2374	0.12123	-18.4559	4.67130151113047e-76	7.47356338430751e-74	OSR2	down	DF06_2
19.3485	-2.23078	0.350804	-6.35905	2.03007960463092e-10	1.81222047285063e-09	FZD8	down	DF06_2
289.403	-2.23016	0.122082	-18.2677	1.49631896784214e-74	2.26794703346937e-72	ZNF281	down	DF06_2
327.522	-2.22668	0.128385	-17.3437	2.19988730636678e-67	2.66186364070381e-65	PPP1R10	down	DF06_2
1429.11	-2.22327	0.0934232	-23.7979	3.51226516761118e-125	2.02292424593734e-122	FOXA1	down	DF06_2
515.059	-2.21955	0.142915	-15.5305	2.15694511397756e-54	1.56857841899812e-52	IRF2BPL	down	DF06_2
193.483	-2.21859	0.119428	-18.5768	4.95304651901321e-77	8.19757664681278e-75	TIPARP	down	DF06_2
174.866	-2.2168	0.120766	-18.3561	2.9493976134834e-75	4.56649206844596e-73	ZNF16	down	DF06_2
25.6032	-2.2167	0.310217	-7.14564	8.95770693635428e-13	9.69789640425303e-12	RP5-1057J7.6	down	DF06_2
23.4424	-2.21402	0.347719	-6.36727	1.92419586744085e-10	1.72140580225762e-09	OXSM	down	DF06_2
8.03396	-2.21156	0.460321	-4.8044	1.55219014770381e-06	8.71004907902851e-06	SARM1	down	DF06_2
8.29617	-2.21099	0.465036	-4.75444	1.98998006587533e-06	1.09700317643717e-05	RP5-890E16.2	down	DF06_2
83.8988	-2.21017	0.188372	-11.733	8.63280673630538e-32	2.52649967878173e-30	SESN2	down	DF06_2
120.992	-2.20513	0.147279	-14.9724	1.11166479177633e-50	6.84053903281514e-49	ZSWIM1	down	DF06_2
7.50363	-2.2021	0.564379	-3.90181	9.54766282491427e-05	0.000387368	RP11-493K19.3	down	DF06_2
19.1046	-2.19483	0.321879	-6.81882	9.17919511095674e-12	9.21696167382609e-11	LENG1	down	DF06_2
9.17915	-2.19306	0.453928	-4.83129	1.35648658123706e-06	7.67769272139637e-06	CTD-2006C1.6	down	DF06_2
65.0809	-2.19249	0.199823	-10.9722	5.1996546051677e-28	1.31350573087386e-26	TNFAIP3	down	DF06_2
12.0125	-2.18645	0.390051	-5.60556	2.07579171519434e-08	1.51799517049686e-07	ZNF438	down	DF06_2
150.55	-2.1857	0.167988	-13.011	1.05893651472476e-38	4.1209802366275e-37	ZFP3	down	DF06_2
26.3752	-2.1832	0.276786	-7.88769	3.07836286411964e-15	3.92955202840945e-14	PAX2	down	DF06_2
49.9243	-2.18058	0.204599	-10.6579	1.6025896842645e-26	3.73393023684863e-25	CENPBD1	down	DF06_2
59.771	-2.18032	0.22785	-9.56911	1.07828948564756e-21	1.97284501954755e-20	WDR89	down	DF06_2
587.974	-2.17665	0.10771	-20.2083	8.26728544161187e-91	1.83139450882722e-88	SLC38A2	down	DF06_2
14.5932	-2.17545	0.368267	-5.90727	3.47823370346439e-09	2.77776412069793e-08	RP11-157G21.2	down	DF06_2
128.024	-2.1726	0.13687	-15.8735	9.67675187861186e-57	7.69809670166476e-55	NFIL3	down	DF06_2
230.943	-2.17258	0.129876	-16.7282	8.1724743556813e-63	8.0599628936613e-61	PIK3R1	down	DF06_2
70.9569	-2.16934	0.169766	-12.7784	2.16556551744902e-37	7.93434551800216e-36	ZKSCAN2	down	DF06_2
222.984	-2.16907	0.106349	-20.3959	1.81973446777226e-92	4.59690466692155e-90	NR4A1	down	DF06_2
6.82495	-2.16828	0.481046	-4.50744	6.56158375577757e-06	3.3220901722729e-05	RP11-174G6.5	down	DF06_2
12.8031	-2.16568	0.359871	-6.01794	1.76652504066303e-09	1.46269086029367e-08	BBS1	down	DF06_2
18.2687	-2.16339	0.330487	-6.54606	5.9073322726515e-11	5.51619178948825e-10	ZNF425	down	DF06_2
83.0742	-2.15983	0.161177	-13.4003	6.01873581077303e-41	2.51929584125933e-39	FUT1	down	DF06_2
141.866	-2.15805	0.137592	-15.6844	1.93310626302147e-55	1.46498932006559e-53	ZNF526	down	DF06_2
8.26389	-2.14916	0.586839	-3.66226	0.000250001	0.000921128	SIX3	down	DF06_2
390.564	-2.14831	0.0970841	-22.1284	1.68525983735585e-108	6.93315897088198e-106	AMBRA1	down	DF06_2
106.85	-2.14668	0.149846	-14.3259	1.50859489631534e-46	8.04528070816467e-45	ZNF436	down	DF06_2
7.2664	-2.14587	0.56225	-3.81658	0.000135314	0.000529741	RP11-7O11.3	down	DF06_2
163.118	-2.13441	0.12444	-17.152	6.06801835904692e-66	6.93439653586639e-64	PHLDA1	down	DF06_2
177.755	-2.123	0.110611	-19.1933	4.20631077254852e-82	7.57083360174077e-80	ZNF304	down	DF06_2
16.5354	-2.11889	0.403597	-5.25001	1.5208711420284e-07	9.98132341570962e-07	SPNS1	down	DF06_2
983.163	-2.11821	0.100406	-21.0965	8.57040069976957e-99	2.51847346277514e-96	FAM111B	down	DF06_2
508.533	-2.11818	0.0807007	-26.2474	7.65440929044972e-152	6.1231021873992e-149	ZNF274	down	DF06_2
36.7183	-2.11659	0.241041	-8.78102	1.61999360012463e-18	2.50820299442952e-17	ZNF430	down	DF06_2
18.3851	-2.11578	0.364941	-5.7976	6.72702755972962e-09	5.22169648692975e-08	RGL1	down	DF06_2
138.949	-2.11256	0.140238	-15.0641	2.78744280089732e-51	1.76036793377721e-49	ZNF766	down	DF06_2
63.67	-2.11064	0.174885	-12.0688	1.54453670480995e-33	4.87714561678913e-32	FOXI3	down	DF06_2
16.9607	-2.11006	0.378139	-5.58012	2.40357677316563e-08	1.74353158472604e-07	RP11-355O1.11	down	DF06_2
39.9561	-2.10986	0.219945	-9.59266	8.58466440266685e-22	1.58475106069231e-20	ZNF225	down	DF06_2
90.6558	-2.10976	0.158277	-13.3295	1.55940832174238e-40	6.45227598412888e-39	IRF1	down	DF06_2
156.091	-2.10403	0.120047	-17.5267	8.95631058269638e-69	1.13124487789689e-66	ZNF750	down	DF06_2
374.817	-2.08939	0.164573	-12.6958	6.24006824203263e-37	2.26324288707879e-35	ZFP36	down	DF06_2
116.507	-2.08687	0.151083	-13.8128	2.13489872732251e-43	9.91626024990865e-42	TIGD2	down	DF06_2
31.0474	-2.08627	0.256899	-8.12097	4.62478273036109e-16	6.1946275846018e-15	ZXDA	down	DF06_2
17.5055	-2.08516	0.351589	-5.93067	3.01693034877325e-09	2.424150674776e-08	ITPRIP	down	DF06_2
10.3676	-2.08472	0.3988	-5.2275	1.71818880441683e-07	1.11693907877192e-06	NAGS	down	DF06_2
74.3313	-2.07716	0.179829	-11.5508	7.31769860348945e-31	2.04995218271682e-29	MIEF2	down	DF06_2
11.0818	-2.07594	0.40217	-5.16185	2.44523367635158e-07	1.56275719954667e-06	SENP8	down	DF06_2
84.1145	-2.07266	0.181201	-11.4385	2.68601867868978e-30	7.40919213686862e-29	RSBN1	down	DF06_2
37.2917	-2.06956	0.240925	-8.59004	8.6936204202447e-18	1.2931760375114e-16	BLOC1S4	down	DF06_2
7.03895	-2.06863	0.54151	-3.82011	0.00013339	0.000523064	RP11-536L3.4	down	DF06_2
6.93475	-2.06857	0.550214	-3.75957	0.000170206	0.00065097	AC008088.4	down	DF06_2
13.5008	-2.06143	0.410305	-5.02415	5.05658984640427e-07	3.06180980649181e-06	KLF15	down	DF06_2
84.5104	-2.06048	0.167763	-12.2821	1.1297676337957e-34	3.74827745599639e-33	FICD	down	DF06_2
41.8687	-2.05854	0.219185	-9.39177	5.89990734548809e-21	1.02973049536585e-19	ZBTB3	down	DF06_2
92.6428	-2.05717	0.159486	-12.8988	4.57438426434737e-38	1.71975349927775e-36	RANBP6	down	DF06_2
62.2153	-2.05624	0.184898	-11.1209	9.92172256689698e-29	2.56947631727967e-27	WDR5B	down	DF06_2
15.8656	-2.05443	0.342185	-6.00385	1.92697733719124e-09	1.59005998155969e-08	ZNF613	down	DF06_2
71.5194	-2.05311	0.206083	-9.96254	2.22302343609588e-23	4.41507785604754e-22	CTDP1	down	DF06_2
86.659	-2.0498	0.16381	-12.5133	6.31629063627086e-36	2.2074822541666e-34	ZNF79	down	DF06_2
132.847	-2.04976	0.125595	-16.3205	7.05997916794373e-60	6.23660368338784e-58	NR1D1	down	DF06_2
46.5984	-2.04906	0.256938	-7.97491	1.52487050219019e-15	1.98459030510419e-14	RP11-111M22.2	down	DF06_2
14.3312	-2.04887	0.393943	-5.20094	1.98278847012388e-07	1.27684128717861e-06	RP11-448A19.1	down	DF06_2
10.0797	-2.04834	0.470596	-4.35266	1.34496623297274e-05	6.42967091254134e-05	FUT4	down	DF06_2
655.9	-2.04778	0.094497	-21.6703	3.91409594747647e-104	1.37461140360277e-101	NFE2L2	down	DF06_2
27.2045	-2.04499	0.269423	-7.59023	3.19329842423089e-14	3.82531647341935e-13	XKR8	down	DF06_2
68.2861	-2.04083	0.1653	-12.3462	5.10632527041307e-35	1.73410324454429e-33	C1orf51	down	DF06_2
238.571	-2.03997	0.117479	-17.3645	1.5324852925744e-67	1.88600476305802e-65	EXOC8	down	DF06_2
44.9318	-2.03812	0.242579	-8.40189	4.39332595801057e-17	6.28197621344531e-16	ZNF792	down	DF06_2
316.021	-2.03607	0.105646	-19.2725	9.14547618762897e-83	1.68827835417525e-80	MEPCE	down	DF06_2
43.8497	-2.03555	0.212369	-9.58496	9.24953985344136e-22	1.70312179475322e-20	ZNF549	down	DF06_2
42.6775	-2.0277	0.201007	-10.0877	6.2613184572428e-24	1.2770074286946e-22	SNHG3	down	DF06_2
437.589	-2.02585	0.087208	-23.2301	2.26167591949327e-119	1.12296108844081e-116	YTHDF2	down	DF06_2
81.7785	-2.023	0.165775	-12.2033	2.9842021047912e-34	9.67782119524514e-33	GTF2B	down	DF06_2
242.828	-2.0151	0.0945947	-21.3024	1.0778270390501e-100	3.30204926282604e-98	CCNE1	down	DF06_2
106.137	-2.01478	0.161618	-12.4663	1.13970019953662e-35	3.95434775256092e-34	SNIP1	down	DF06_2
21.3399	-2.01458	0.283745	-7.09998	1.24777599450747e-12	1.34080048842635e-11	ZNF165	down	DF06_2
152.063	-2.00628	0.14108	-14.2208	6.80802534246963e-46	3.501027032365e-44	EPM2AIP1	down	DF06_2
59.5477	-2.00074	0.179339	-11.1562	6.67831169646454e-29	1.7357583053681e-27	AUNIP	down	DF06_2
260.354	-1.99917	0.0980301	-20.3934	1.91437223235088e-92	4.75259409890006e-90	ZIC2	down	DF06_2
230.768	-1.99486	0.14692	-13.5778	5.42094328911111e-42	2.37976104938753e-40	ITPKC	down	DF06_2
195.104	-1.99155	0.109354	-18.212	4.14789936094476e-74	6.09444927533099e-72	BLOC1S3	down	DF06_2
83.7056	-1.98934	0.167333	-11.8885	1.35756743095141e-32	4.06395289776909e-31	IFFO2	down	DF06_2
168.143	-1.98768	0.123794	-16.0564	5.1536117886083e-58	4.31435210140528e-56	TP53RK	down	DF06_2
50.8938	-1.98762	0.198942	-9.99093	1.67011785416884e-23	3.34464909348777e-22	ZC3H10	down	DF06_2
95.9324	-1.98414	0.148196	-13.3887	7.04419614977744e-41	2.939982039439e-39	ZNF561	down	DF06_2
101.484	-1.9821	0.153345	-12.9257	3.22236072594413e-38	1.21781554049526e-36	ABHD17B	down	DF06_2
32.8042	-1.98131	0.317576	-6.23885	4.40787516371107e-10	3.82573806403109e-09	RASL11A	down	DF06_2
57.5362	-1.98041	0.187392	-10.5683	4.18022777442762e-26	9.49386430977655e-25	CCDC121	down	DF06_2
11.3519	-1.9803	0.484055	-4.09105	4.29419649325518e-05	0.0001872	RP3-508I15.9	down	DF06_2
320.231	-1.98027	0.127279	-15.5585	1.393680741408e-54	1.01866035510324e-52	FEM1C	down	DF06_2
29.0725	-1.98012	0.251024	-7.88816	3.06675267099326e-15	3.92168487652149e-14	USP51	down	DF06_2
60.382	-1.97944	0.187857	-10.5369	5.83667538512632e-26	1.31316076360053e-24	DNAJB9	down	DF06_2
16.3618	-1.97516	0.316471	-6.2412	4.34231814684935e-10	3.77111212282773e-09	SSSCA1-AS1	down	DF06_2
153.203	-1.97439	0.12383	-15.9443	3.12062594999858e-57	2.51027335497372e-55	ZNF398	down	DF06_2
162.29	-1.97208	0.112392	-17.5465	6.32517970287363e-69	8.05984624262632e-67	MTF1	down	DF06_2
48.1324	-1.96855	0.266273	-7.39299	1.43568215643553e-13	1.64912449549286e-12	RP3-416H24.1	down	DF06_2
136.172	-1.96673	0.117052	-16.8022	2.35317829811267e-63	2.45531987786408e-61	HERPUD1	down	DF06_2
74.6431	-1.96522	0.169607	-11.5869	4.80344828283897e-31	1.35883795333199e-29	TTC30B	down	DF06_2
30.1097	-1.96278	0.25963	-7.55994	4.03255597176074e-14	4.78293026667075e-13	RAB3A	down	DF06_2
25.5572	-1.95952	0.251689	-7.78548	6.94467391596918e-15	8.68023955868405e-14	ZNF836	down	DF06_2
380.682	-1.95952	0.163996	-11.9486	6.60588748880232e-33	2.01095505182378e-31	MPHOSPH10	down	DF06_2
100.686	-1.95856	0.15686	-12.4861	8.89618002084696e-36	3.0941086019366e-34	CTTNBP2NL	down	DF06_2
6.64716	-1.95584	0.540628	-3.61771	0.000297217	0.00107259	RP11-430C7.5	down	DF06_2
29.4133	-1.95476	0.248367	-7.87048	3.53296229763839e-15	4.48994917243559e-14	RBM7	down	DF06_2
291.201	-1.94897	0.10812	-18.0259	1.21940343348033e-72	1.68828750371955e-70	IRX3	down	DF06_2
6.56678	-1.94893	0.562553	-3.46443	0.000531357	0.00180109	CTD-3051D23.4	down	DF06_2
7.51786	-1.9489	0.602132	-3.23667	0.00120933	0.00373274	PRORSD1P	down	DF06_2
41.4509	-1.94754	0.224893	-8.65987	4.72306706346531e-18	7.13008420377372e-17	RP11-18H7.1	down	DF06_2
93.7783	-1.94402	0.14654	-13.2662	3.63770373112656e-40	1.49655131498547e-38	ZNF319	down	DF06_2
28.0418	-1.94368	0.289259	-6.71951	1.82336454835916e-11	1.77876870811813e-10	PDE4B	down	DF06_2
28.3277	-1.94035	0.282174	-6.87643	6.13720724593809e-12	6.24924005325717e-11	STARD13	down	DF06_2
43.9567	-1.9395	0.224339	-8.6454	5.3617630419942e-18	8.05047195429348e-17	RBM48	down	DF06_2
895.427	-1.93367	0.0975006	-19.8324	1.56378419574322e-87	3.12735119923703e-85	RPRD2	down	DF06_2
147.084	-1.93091	0.137397	-14.0535	7.32745094382206e-45	3.63820572896875e-43	MIS12	down	DF06_2
19.1176	-1.9266	0.324741	-5.93272	2.97952693739914e-09	2.3954331865779e-08	DUSP10	down	DF06_2
8.43492	-1.9235	0.446543	-4.30754	1.65080621963547e-05	7.77558349902882e-05	TIGD7	down	DF06_2
160.703	-1.92086	0.11849	-16.2112	4.20498788015144e-59	3.62560601714374e-57	IKZF3	down	DF06_2
87.1697	-1.91821	0.170752	-11.2339	2.7794807779365e-29	7.37048687320582e-28	MAFA	down	DF06_2
112.969	-1.91606	0.171235	-11.1896	4.58410556603173e-29	1.20011883718711e-27	ZNF816	down	DF06_2
44.1053	-1.91252	0.264118	-7.24115	4.44911662923441e-13	4.9241222401496e-12	FAM110B	down	DF06_2
32.8033	-1.91246	0.23507	-8.13571	4.09527035611413e-16	5.50586347877567e-15	KCNE4	down	DF06_2
72.8353	-1.91217	0.166371	-11.4934	1.42377244240426e-30	3.94248065349596e-29	ATF3	down	DF06_2
886.114	-1.91189	0.108502	-17.6207	1.70739155534929e-69	2.19506526834593e-67	MIDN	down	DF06_2
62.8847	-1.90596	0.194481	-9.80025	1.12305214526154e-22	2.17349836554044e-21	IER2	down	DF06_2
447.056	-1.90207	0.0815525	-23.3232	2.57660734176753e-120	1.37409515237447e-117	SDE2	down	DF06_2
49.292	-1.90157	0.187486	-10.1425	3.57878271877185e-24	7.42520062933657e-23	KCTD6	down	DF06_2
6.18415	-1.90052	0.594932	-3.19452	0.00140064	0.00425034	PTP4A1	down	DF06_2
1336.18	-1.89918	0.124254	-15.2847	9.67244752030017e-53	6.69584480023087e-51	ZFP36L1	down	DF06_2
5.9129	-1.89881	0.521752	-3.6393	0.000273384	0.000993954	LINC00526	down	DF06_2
126.754	-1.89789	0.136922	-13.8611	1.09006633412118e-43	5.11265965635534e-42	PHF23	down	DF06_2
12.4416	-1.8945	0.377324	-5.02089	5.14324831272607e-07	3.10774789991367e-06	RP4-758J18.13	down	DF06_2
7.92686	-1.88979	0.492126	-3.84005	0.00012301	0.000487269	OGFOD2	down	DF06_2
285.599	-1.88958	0.108816	-17.3649	1.52122543230403e-67	1.88600476305802e-65	CCNF	down	DF06_2
16.4196	-1.88754	0.351813	-5.36519	8.08622391228593e-08	5.47922532296495e-07	ZNF674-AS1	down	DF06_2
40.6705	-1.88649	0.238035	-7.92523	2.27715390116355e-15	2.93805905222705e-14	ZNF697	down	DF06_2
9.79779	-1.88515	0.450902	-4.18084	2.90431255477638e-05	0.000131054	ZFP37	down	DF06_2
129.613	-1.88486	0.118842	-15.8602	1.19509975350662e-56	9.45507766524278e-55	BUD13	down	DF06_2
243.833	-1.88328	0.103361	-18.2205	3.55147867455351e-74	5.27193210669031e-72	DBR1	down	DF06_2
202.016	-1.88324	0.122151	-15.4173	1.25199984138717e-53	8.8370322137911e-52	SOWAHC	down	DF06_2
16.6108	-1.88071	0.34643	-5.42882	5.67286457816182e-08	3.90830512253359e-07	CAPN10-AS1	down	DF06_2
8.20391	-1.8803	0.47481	-3.96011	7.49145168969814e-05	0.000310594	USH1G	down	DF06_2
203.773	-1.87709	0.112112	-16.743	6.367559209675e-63	6.40796590292365e-61	TRIM32	down	DF06_2
367.602	-1.87685	0.090944	-20.6374	1.26779811688769e-94	3.38056020093811e-92	IRF2BP2	down	DF06_2
111.188	-1.87554	0.197625	-9.49038	2.30188682382781e-21	4.11737495357721e-20	EGLN2	down	DF06_2
184.03	-1.87393	0.130183	-14.3945	5.60119665239968e-47	3.02066032201884e-45	LRIF1	down	DF06_2
7.88786	-1.8733	0.507862	-3.68861	0.000225484	0.000839821	CHRNB2	down	DF06_2
33.8401	-1.87307	0.25866	-7.24145	4.43907051008187e-13	4.91678279035914e-12	ALKBH4	down	DF06_2
76.0245	-1.87129	0.161532	-11.5846	4.93068345507984e-31	1.39209629548421e-29	FRMD4B	down	DF06_2
370.154	-1.86663	0.0865993	-21.5548	4.7769381874012e-103	1.56325302182704e-100	ZNF606	down	DF06_2
42.6099	-1.86512	0.217576	-8.57229	1.01446788716294e-17	1.50281101926534e-16	ZNF419	down	DF06_2
48.8597	-1.86393	0.197426	-9.44114	3.6873837877869e-21	6.52268294353115e-20	OSGIN1	down	DF06_2
129.638	-1.86265	0.132218	-14.0877	4.51961891178064e-45	2.26752587842263e-43	C3orf58	down	DF06_2
6.57442	-1.86101	0.6813	-2.73156	0.00630361	0.0158543	RP11-400L8.2	down	DF06_2
16.8517	-1.86091	0.30948	-6.01302	1.82096774888299e-09	1.50603760000955e-08	ZNF790	down	DF06_2
5.18412	-1.85839	0.617041	-3.01178	0.00259719	0.00727568	AC004067.5	down	DF06_2
11.6464	-1.85582	0.419667	-4.42212	9.7739043830636e-06	4.79014462939867e-05	TNS4	down	DF06_2
116.944	-1.85391	0.151937	-12.2019	3.03699535876221e-34	9.82689801591394e-33	ZNF180	down	DF06_2
107.239	-1.85215	0.142158	-13.0288	8.38686945125756e-39	3.2815905768657e-37	FAM122A	down	DF06_2
9.13332	-1.8462	0.458305	-4.02833	5.61753232813137e-05	0.000238675	RP11-536C5.7	down	DF06_2
33.9859	-1.84577	0.242097	-7.62411	2.45726732603147e-14	2.97329346449808e-13	BBC3	down	DF06_2
180.061	-1.8389	0.182337	-10.0852	6.42410631274514e-24	1.30835511735809e-22	CNOT4	down	DF06_2
9.04845	-1.83884	0.471438	-3.9005	9.59935325511347e-05	0.000389246	ZNF214	down	DF06_2
12.0187	-1.83745	0.399505	-4.59932	4.23874768534095e-06	2.21779534597472e-05	ACTL10	down	DF06_2
15.8948	-1.83727	0.338303	-5.43085	5.60848657225439e-08	3.8676531682898e-07	TIGD1	down	DF06_2
102.403	-1.83453	0.141352	-12.9785	1.62098627442186e-38	6.24079715652417e-37	DCP1B	down	DF06_2
7.65627	-1.83102	0.492022	-3.72142	0.000198104	0.000746532	RP11-286N22.8	down	DF06_2
10.8845	-1.82838	0.424994	-4.30214	1.69157719042077e-05	7.9494190485864e-05	RP11-73E17.2	down	DF06_2
51.3156	-1.82716	0.254624	-7.17589	7.18393137594971e-13	7.82461632997729e-12	MATR3	down	DF06_2
48.1799	-1.82591	0.205519	-8.88442	6.42560798128344e-19	1.01672889365385e-17	ZNF786	down	DF06_2
8.09414	-1.82442	0.57549	-3.17021	0.00152331	0.00457436	RP11-473M20.16	down	DF06_2
6.47065	-1.82408	0.624054	-2.92295	0.00346732	0.00937048	RP11-114F3.5	down	DF06_2
75.2082	-1.82322	0.18012	-10.1222	4.40216294161107e-24	9.06820374767636e-23	MED7	down	DF06_2
219.587	-1.81838	0.11858	-15.3345	4.49456918331383e-53	3.14161658594834e-51	MB21D2	down	DF06_2
24.7369	-1.81719	0.269547	-6.74165	1.56600682976504e-11	1.53594075079909e-10	RP11-362K14.5	down	DF06_2
20.7518	-1.81319	0.276922	-6.54765	5.84496315229391e-11	5.4650405473948e-10	TRAPPC2P1	down	DF06_2
145.464	-1.81209	0.129089	-14.0375	9.18367724300652e-45	4.49781525925343e-43	PPP1R15A	down	DF06_2
20.7888	-1.81022	0.330363	-5.4795	4.26534506881161e-08	3.00179392208301e-07	RP11-400F19.6	down	DF06_2
61.1463	-1.80983	0.17468	-10.3608	3.73740516391759e-25	8.12913851287755e-24	MTFR2	down	DF06_2
74.5611	-1.80802	0.181193	-9.97843	1.89437514761644e-23	3.78323269771555e-22	NFKBIE	down	DF06_2
8.8925	-1.80724	0.458462	-3.94197	8.08150272333393e-05	0.000332283	MAK	down	DF06_2
11.1465	-1.80492	0.427246	-4.22453	2.39436507248246e-05	0.000109519	ZNF829	down	DF06_2
10.0423	-1.80455	0.460363	-3.91985	8.86049308993229e-05	0.00036132	ARIH2OS	down	DF06_2
160.634	-1.80396	0.161626	-11.1613	6.30466662357368e-29	1.64160749932798e-27	CBLL1	down	DF06_2
1061.61	-1.8017	0.131536	-13.6974	1.05292716876251e-42	4.79781591867448e-41	TSKU	down	DF06_2
71.016	-1.79886	0.162697	-11.0565	2.03991738143882e-28	5.21718834375447e-27	ZKSCAN4	down	DF06_2
1564.04	-1.79759	0.0737026	-24.3897	2.19697847388393e-131	1.37540404545455e-128	MCL1	down	DF06_2
7.23939	-1.79667	0.578603	-3.10518	0.00190163	0.00555669	ACAP2-IT1	down	DF06_2
127.458	-1.79547	0.136368	-13.1663	1.3709850690435e-39	5.56079267863587e-38	RNF19B	down	DF06_2
347.166	-1.79502	0.122573	-14.6444	1.46225614470198e-48	8.35516913792217e-47	EPC2	down	DF06_2
54.6048	-1.79444	0.191646	-9.36332	7.72685246538393e-21	1.33724697895509e-19	ZSWIM3	down	DF06_2
171.824	-1.7936	0.121802	-14.7256	4.41831577412863e-49	2.54477315326713e-47	CDC25A	down	DF06_2
109.657	-1.7916	0.198625	-9.02003	1.88044881297301e-19	3.05604768148966e-18	KRTCAP2	down	DF06_2
137.887	-1.78715	0.118504	-15.0809	2.16143623548881e-51	1.38322312688015e-49	ZNF671	down	DF06_2
31.561	-1.78654	0.246815	-7.23839	4.54050338938892e-13	5.01755244081436e-12	BATF2	down	DF06_2
126.319	-1.78597	0.203999	-8.75478	2.04503290680923e-18	3.12926980075941e-17	MAP1S	down	DF06_2
290.471	-1.78572	0.0967613	-18.4549	4.75953029499185e-76	7.53104139753711e-74	HJURP	down	DF06_2
13.6067	-1.78456	0.393678	-4.53304	5.81406035147295e-06	2.97606309992389e-05	GNRHR2	down	DF06_2
123.418	-1.78377	0.143812	-12.4034	2.50394477331252e-35	8.60484505750046e-34	C1orf131	down	DF06_2
9.80805	-1.78302	0.387451	-4.60193	4.18593253839273e-06	2.19095756526052e-05	FAM83E	down	DF06_2
197.796	-1.78123	0.109431	-16.2772	1.43235866657197e-59	1.25759344146158e-57	CDCA2	down	DF06_2
244.908	-1.77839	0.0974852	-18.2427	2.36659711518705e-74	3.54964915224774e-72	ASB7	down	DF06_2
6.35715	-1.77817	0.56362	-3.1549	0.00160554	0.00478439	RP11-415J8.3	down	DF06_2
18.4859	-1.77423	0.324278	-5.47131	4.46732700645978e-08	3.13474861432819e-07	EXO5	down	DF06_2
5.35656	-1.77232	0.645451	-2.74586	0.00603516	0.0152403	RP3-388E23.2	down	DF06_2
53.4299	-1.77119	0.242538	-7.30272	2.8200256352529e-13	3.16735952589754e-12	NR4A3	down	DF06_2
38.2882	-1.77093	0.224716	-7.88077	3.25369183174272e-15	4.14234382716741e-14	GDPGP1	down	DF06_2
229.013	-1.77076	0.127642	-13.8728	9.2565197751002e-44	4.35570680528326e-42	PNRC2	down	DF06_2
49.249	-1.77015	0.201324	-8.79257	1.46181946664808e-18	2.27553929732602e-17	ZNF202	down	DF06_2
9.1907	-1.76873	0.437138	-4.04615	5.20659725325728e-05	0.000223191	ZNF426	down	DF06_2
137.452	-1.76776	0.117886	-14.9955	7.85420708710739e-51	4.87468654514048e-49	UTP3	down	DF06_2
12.689	-1.76723	0.481727	-3.66853	0.000243953	0.000901149	RP11-493E12.2	down	DF06_2
35.9598	-1.76698	0.236201	-7.48084	7.38480329304478e-14	8.65205716977639e-13	AC007405.2	down	DF06_2
101.564	-1.7663	0.161045	-10.9677	5.46404751374157e-28	1.3778777609521e-26	RGMA	down	DF06_2
223.231	-1.76611	0.129464	-13.6416	2.26459075712352e-42	1.00953072172822e-40	PRR15L	down	DF06_2
1004.47	-1.76561	0.085894	-20.5557	6.84235936780576e-94	1.79132968249155e-91	NUP153	down	DF06_2
51.4597	-1.76352	0.221925	-7.94647	1.91896264659939e-15	2.48705158851346e-14	GATA6	down	DF06_2
30.0052	-1.76231	0.275426	-6.39849	1.56920808101495e-10	1.4175048405605e-09	CTD-2619J13.8	down	DF06_2
325.41	-1.76231	0.0897451	-19.6368	7.49760822996064e-86	1.45889271490815e-83	ZNF134	down	DF06_2
321.052	-1.75964	0.0879361	-20.0104	4.47072888494157e-89	9.60806346481696e-87	CDKN1B	down	DF06_2
346.403	-1.75841	0.101859	-17.2632	8.90619434157154e-67	1.05983712664701e-64	CBX8	down	DF06_2
662.375	-1.758	0.105535	-16.658	2.64817153584718e-62	2.55912898957473e-60	CHAMP1	down	DF06_2
306.023	-1.75774	0.105236	-16.7029	1.24921233318197e-62	1.22363322350253e-60	USP42	down	DF06_2
342.213	-1.75745	0.103898	-16.9152	3.47687586642624e-64	3.76417560907304e-62	E2F3	down	DF06_2
66.0283	-1.75478	0.192106	-9.1344	6.5772828749615e-20	1.09234482256714e-18	ZNF181	down	DF06_2
15.6899	-1.75282	0.438677	-3.9957	6.45026235112366e-05	0.00027098	RP11-466A19.1	down	DF06_2
44.0125	-1.75245	0.218339	-8.02627	1.00481076841607e-15	1.3237209747871e-14	RNMTL1	down	DF06_2
119.073	-1.75184	0.143345	-12.2211	2.39880190244525e-34	7.8322785925871e-33	C11orf68	down	DF06_2
708.155	-1.74725	0.0973254	-17.9527	4.57163849265849e-72	6.21009647696129e-70	PCF11	down	DF06_2
294.223	-1.74326	0.110075	-15.837	1.72793599426215e-56	1.35959291701534e-54	PPRC1	down	DF06_2
140.268	-1.74245	0.125776	-13.8536	1.20972945898838e-43	5.65548522077069e-42	ZNF813	down	DF06_2
37.8478	-1.74235	0.235449	-7.40012	1.36062819679361e-13	1.56720450029617e-12	ZNF691	down	DF06_2
18.3996	-1.73874	0.293934	-5.91542	3.31029031234044e-09	2.65246912673289e-08	CDK5R2	down	DF06_2
102.485	-1.73736	0.152755	-11.3735	5.66404475772974e-30	1.54171229615408e-28	RRS1	down	DF06_2
552.476	-1.73648	0.0750385	-23.1412	1.78293832902614e-118	8.28146096762821e-116	TSC22D1	down	DF06_2
48.6112	-1.73508	0.211655	-8.19771	2.45013706734329e-16	3.34403067608304e-15	C16orf91	down	DF06_2
5.78109	-1.73443	0.594241	-2.91873	0.00351463	0.00947522	RP11-466F5.8	down	DF06_2
213.01	-1.73054	0.154594	-11.1941	4.35926914208965e-29	1.14542183169615e-27	CMTR2	down	DF06_2
34.1306	-1.72949	0.251088	-6.88799	5.65874325826554e-12	5.78694916021061e-11	JRKL	down	DF06_2
166.758	-1.72904	0.137058	-12.6153	1.73837687465774e-36	6.19576450945467e-35	ERCC6L	down	DF06_2
1222.58	-1.72587	0.0729038	-23.6733	6.79997713531375e-124	3.76587964505318e-121	BRD2	down	DF06_2
775.668	-1.72561	0.0760823	-22.6808	6.93079056373285e-114	3.02413494930877e-111	ETV3	down	DF06_2
52.801	-1.72551	0.203364	-8.48483	2.16035322979905e-17	3.13577884635852e-16	TMCC3	down	DF06_2
36.8323	-1.72407	0.248496	-6.93802	3.97631941528286e-12	4.11610519487117e-11	RP11-629O1.2	down	DF06_2
63.7936	-1.72211	0.180288	-9.552	1.2721652077583e-21	2.31286702354946e-20	MTERFD3	down	DF06_2
206.708	-1.71602	0.125309	-13.6943	1.09801645382138e-42	4.98685873288083e-41	RLF	down	DF06_2
9.68472	-1.71561	0.509878	-3.36474	0.000766146	0.00250096	RP11-186N15.3	down	DF06_2
43.3671	-1.71457	0.23053	-7.43752	1.02590810715756e-13	1.18937607366841e-12	MYCL	down	DF06_2
53.4554	-1.71169	0.194612	-8.79538	1.42562933115915e-18	2.22401264781806e-17	TAF5	down	DF06_2
67.3212	-1.70943	0.191752	-8.91481	4.8866806408214e-19	7.79217215361986e-18	ZNF616	down	DF06_2
163.689	-1.70542	0.119209	-14.3062	2.00271647003234e-46	1.06410016428028e-44	TGIF1	down	DF06_2
62.6823	-1.70458	0.200973	-8.48161	2.22090729961756e-17	3.22042741260758e-16	SSC5D	down	DF06_2
56.4785	-1.7039	0.211152	-8.06953	7.05685493490962e-16	9.35650591231709e-15	HOXC13	down	DF06_2
45.8887	-1.70365	0.2033	-8.37999	5.29316952659738e-17	7.51640512953409e-16	ZNF35	down	DF06_2
184	-1.70344	0.108956	-15.6341	4.26318506467653e-55	3.16420627558131e-53	NGDN	down	DF06_2
227.304	-1.7024	0.121219	-14.044	8.38500710425092e-45	4.13478483883935e-43	DNTTIP2	down	DF06_2
43.6061	-1.70229	0.182005	-9.35296	8.52274456319839e-21	1.46793060963509e-19	LIPT2	down	DF06_2
35.4594	-1.69905	0.233884	-7.26449	3.74436561488697e-13	4.16654717842021e-12	TBPL1	down	DF06_2
35.7454	-1.69775	0.244264	-6.95048	3.6403344037401e-12	3.77373470694411e-11	KLHDC7A	down	DF06_2
2550.89	-1.697	0.111982	-15.1542	7.10756476884153e-52	4.78232827600697e-50	ZNF217	down	DF06_2
31.0868	-1.69613	0.275978	-6.14589	7.95140391387045e-10	6.74674513587629e-09	MMD	down	DF06_2
475.781	-1.69445	0.0810309	-20.9112	4.23637768757742e-97	1.19607063379269e-94	SOX4	down	DF06_2
24.3208	-1.69437	0.267962	-6.32319	2.56219337703201e-10	2.26198788693341e-09	BIRC3	down	DF06_2
65.6712	-1.69399	0.164281	-10.3115	6.25086274659261e-25	1.33540315561108e-23	TRIM21	down	DF06_2
382.669	-1.69365	0.0817743	-20.7113	2.73789046546973e-95	7.43828015326391e-93	NCOA5	down	DF06_2
18.8987	-1.69262	0.302977	-5.58662	2.31538120162581e-08	1.68209757427902e-07	NFATC2	down	DF06_2
12.7489	-1.69072	0.471121	-3.58873	0.000332299	0.00118494	HIST2H2BF	down	DF06_2
285.763	-1.68901	0.100495	-16.8069	2.17165055315204e-63	2.28245228575447e-61	FAM222B	down	DF06_2
145.523	-1.6887	0.170815	-9.88615	4.78042310738885e-23	9.390629239194e-22	TRIM13	down	DF06_2
57.2185	-1.6869	0.17335	-9.73117	2.22023472559399e-22	4.23994161987107e-21	TTI2	down	DF06_2
18.88	-1.68634	0.352104	-4.78933	1.67338228173092e-06	9.3319254355707e-06	AC009133.14	down	DF06_2
142.009	-1.68633	0.133537	-12.6282	1.47635775041925e-36	5.28807841997183e-35	SELRC1	down	DF06_2
13.3605	-1.6836	0.35298	-4.76967	1.84531704179905e-06	1.02313130862012e-05	DOCK9-AS2	down	DF06_2
246.138	-1.6821	0.128166	-13.1245	2.38506371525155e-39	9.5928861552813e-38	TICAM1	down	DF06_2
81.5793	-1.68182	0.177611	-9.46912	2.82214638798197e-21	5.03545053786275e-20	ZNF772	down	DF06_2
281.453	-1.67643	0.114621	-14.6259	1.92137593354764e-48	1.08920834910049e-46	RMI1	down	DF06_2
53.0156	-1.67568	0.196405	-8.53172	1.44189905136401e-17	2.1120960773744e-16	VPS33B	down	DF06_2
1008.51	-1.67487	0.129588	-12.9246	3.27122056405293e-38	1.23304463093712e-36	CBX4	down	DF06_2
30.1375	-1.6746	0.248173	-6.7477	1.50206194886894e-11	1.47733538263414e-10	ANKRD33B	down	DF06_2
33.4451	-1.67241	0.230525	-7.25478	4.02326301223955e-13	4.4699817988609e-12	PMAIP1	down	DF06_2
20.3648	-1.67056	0.300824	-5.55327	2.80380597756988e-08	2.01960991851069e-07	ZNF485	down	DF06_2
378.937	-1.6698	0.157307	-10.615	2.5393020142349e-26	5.84080027203967e-25	BCAR1	down	DF06_2
332.894	-1.66766	0.0992069	-16.81	2.06335547624075e-63	2.18457761046989e-61	LEO1	down	DF06_2
635.32	-1.66642	0.0768331	-21.6889	2.61435308423358e-104	9.41101751496982e-102	LDLR	down	DF06_2
17.8152	-1.66476	0.362788	-4.58878	4.4583554511679e-06	2.32181147357256e-05	PHACTR3	down	DF06_2
907.407	-1.66292	0.114685	-14.4999	1.21353546106171e-47	6.69490310491478e-46	TRIM11	down	DF06_2
57.2748	-1.66081	0.213223	-7.78908	6.74997590127115e-15	8.44421398804546e-14	AKNA	down	DF06_2
209.093	-1.65726	0.106735	-15.5269	2.28196060974714e-54	1.65115330752508e-52	WEE1	down	DF06_2
60.2096	-1.65672	0.175961	-9.41524	4.71990867591817e-21	8.29816422766127e-20	ARRDC4	down	DF06_2
116.076	-1.65468	0.153345	-10.7906	3.81344103014006e-27	9.16690106727658e-26	C1orf172	down	DF06_2
6.54295	-1.65391	0.531968	-3.10904	0.00187694	0.00549535	KIAA0196-AS1	down	DF06_2
155.233	-1.65355	0.118755	-13.924	4.52601944359639e-44	2.17960381165032e-42	ALKBH1	down	DF06_2
110.13	-1.65346	0.167323	-9.88186	4.98991707467755e-23	9.78880326407112e-22	FBXO33	down	DF06_2
243.024	-1.65279	0.118753	-13.9179	4.9300683476122e-44	2.36626847124227e-42	SLC25A25	down	DF06_2
336.011	-1.65179	0.128217	-12.8827	5.62999992305336e-38	2.10561997122196e-36	DEDD2	down	DF06_2
7.25336	-1.65053	0.507379	-3.25304	0.00114176	0.00354696	OTUB2	down	DF06_2
10.0783	-1.65021	0.475248	-3.47232	0.000515987	0.00175435	BCL2L10	down	DF06_2
199.518	-1.64988	0.117551	-14.0354	9.46542666161902e-45	4.62009079663228e-43	IRX5	down	DF06_2
5.55336	-1.64811	0.570738	-2.88768	0.00388098	0.0103409	RNF122	down	DF06_2
93.5186	-1.64623	0.180637	-9.11351	7.97586716755744e-20	1.3215709015611e-18	FBXO30	down	DF06_2
144.564	-1.64532	0.139153	-11.8238	2.93927430349024e-32	8.70835611027901e-31	ERRFI1	down	DF06_2
8.70661	-1.64421	0.456266	-3.60362	0.00031382	0.00112487	ZNF684	down	DF06_2
38.3025	-1.64296	0.247852	-6.62878	3.38480880695828e-11	3.22767298088691e-10	ZNF253	down	DF06_2
186.354	-1.64233	0.130904	-12.546	4.18040782985795e-36	1.4753355966207e-34	SIRT1	down	DF06_2
463.911	-1.64018	0.107907	-15.2	3.5364544673127e-52	2.40195320164319e-50	THUMPD1	down	DF06_2
92.3007	-1.63844	0.169012	-9.69423	3.19034789116919e-22	6.0206840478303e-21	ARHGEF3	down	DF06_2
119.612	-1.63648	0.136228	-12.0127	3.04624252438354e-33	9.45319959237038e-32	FZD1	down	DF06_2
180.146	-1.63429	0.13601	-12.016	2.92959822432033e-33	9.13058113246504e-32	PHLPP1	down	DF06_2
313.282	-1.63422	0.140545	-11.6277	2.98019125511735e-31	8.54816212797503e-30	UTP23	down	DF06_2
7.49106	-1.63355	0.606008	-2.69559	0.00702646	0.017483	AC009501.4	down	DF06_2
28.4932	-1.63037	0.247126	-6.59733	4.18622618387165e-11	3.95781161008325e-10	ZBTB49	down	DF06_2
57.6455	-1.62974	0.196614	-8.28903	1.14176762438814e-16	1.58997214928093e-15	LURAP1L	down	DF06_2
226.145	-1.62824	0.12281	-13.2581	4.04805444166294e-40	1.65590727004275e-38	NR4A2	down	DF06_2
23.296	-1.62759	0.276108	-5.89477	3.75211001437646e-09	2.98324859729468e-08	C15orf62	down	DF06_2
167.033	-1.62633	0.129245	-12.5833	2.60977874543644e-36	9.25571530924614e-35	NRF1	down	DF06_2
6.86452	-1.62529	0.516863	-3.14452	0.0016636	0.004939	RP11-1348G14.4	down	DF06_2
430.661	-1.62512	0.0946781	-17.1647	4.88093130705572e-66	5.62244239122362e-64	BCL9	down	DF06_2
788.823	-1.62338	0.100674	-16.1251	1.70100167554813e-58	1.43232298983728e-56	BCL6	down	DF06_2
362.665	-1.62224	0.107295	-15.1195	1.20516653417936e-51	7.85212349576857e-50	GCC1	down	DF06_2
128.718	-1.62184	0.169317	-9.57874	9.82401353436421e-22	1.80198689020777e-20	ARL14EP	down	DF06_2
1217.54	-1.6211	0.0625875	-25.9013	6.43069752144728e-148	4.62978068056597e-145	PPP1R15B	down	DF06_2
532.739	-1.62079	0.0891116	-18.1884	6.38237770192385e-74	9.28281379090924e-72	SERTAD2	down	DF06_2
37.6946	-1.61886	0.263718	-6.13858	8.32604601702281e-10	7.04801508519174e-09	AC002398.5	down	DF06_2
13.2523	-1.6187	0.360142	-4.49462	6.96956701751126e-06	3.50890893304702e-05	RP11-298I3.1	down	DF06_2
391.738	-1.61855	0.124915	-12.9573	2.13738228773584e-38	8.12036083406551e-37	BCL3	down	DF06_2
75.7866	-1.6184	0.176088	-9.19085	3.89748876586355e-20	6.51799544014741e-19	ZNF572	down	DF06_2
68.9138	-1.61634	0.169825	-9.51771	1.77032645206571e-21	3.20237821398167e-20	GPR27	down	DF06_2
27.4601	-1.6133	0.284071	-5.67922	1.3531189914496e-08	1.01371281778787e-07	C8orf58	down	DF06_2
89.8396	-1.61195	0.156791	-10.2808	8.59699919786603e-25	1.82848140989768e-23	HAUS8	down	DF06_2
174.073	-1.61187	0.157142	-10.2574	1.09606646242915e-24	2.31411451503186e-23	ARID5B	down	DF06_2
1459.8	-1.61182	0.0605096	-26.6374	2.50689175071555e-156	2.25604589490958e-153	TFAP2C	down	DF06_2
196.42	-1.61177	0.103888	-15.5145	2.76801821746525e-54	1.99283471566411e-52	CDR2	down	DF06_2
7.1972	-1.61125	0.488816	-3.29622	0.000979955	0.00310459	RNF43	down	DF06_2
89.1563	-1.6078	0.185573	-8.66402	4.55420046686035e-18	6.88822820612627e-17	SP4	down	DF06_2
27.6087	-1.60735	0.278079	-5.78019	7.4618387972579e-09	5.74869003968521e-08	CTD-3099C6.11	down	DF06_2
7.09733	-1.60713	0.527512	-3.04662	0.00231428	0.00658173	TTC4	down	DF06_2
9.4739	-1.60635	0.448531	-3.58136	0.000341804	0.00121522	RP11-96K19.5	down	DF06_2
389.878	-1.60285	0.100851	-15.8933	7.05316682922196e-57	5.64214162077595e-55	DIEXF	down	DF06_2
174.83	-1.60052	0.182503	-8.76983	1.78942481020607e-18	2.7645845324203e-17	ETAA1	down	DF06_2
233.808	-1.59535	0.110802	-14.3981	5.31618545979072e-47	2.88146339286846e-45	KLHL11	down	DF06_2
45.2941	-1.5938	0.221738	-7.18774	6.5874790934332e-13	7.20221043783938e-12	ZNF174	down	DF06_2
227.773	-1.59364	0.13826	-11.5264	9.70840424066408e-31	2.70389386192112e-29	SLC30A1	down	DF06_2
9.36248	-1.59334	0.682988	-2.3329	0.0196532	0.0423949	TP53AIP1	down	DF06_2
65.8657	-1.59255	0.195723	-8.13677	4.05979523341778e-16	5.46327023981146e-15	GSC	down	DF06_2
288.523	-1.58984	0.133194	-11.9362	7.66179973608368e-33	2.32257377683935e-31	CDT1	down	DF06_2
305.893	-1.58968	0.115817	-13.7258	7.11070533293467e-43	3.26073395187663e-41	RAP2B	down	DF06_2
17.6643	-1.58705	0.316768	-5.01014	5.43910001633467e-07	3.27277898600932e-06	HTR7P1	down	DF06_2
263.079	-1.58683	0.0972196	-16.3221	6.87112491546595e-60	6.10724244801199e-58	ZCCHC8	down	DF06_2
6.38792	-1.58666	0.526219	-3.01521	0.00256799	0.00720087	AC087294.2	down	DF06_2
92.1336	-1.5866	0.15756	-10.0698	7.51304938945743e-24	1.51938761458985e-22	ADO	down	DF06_2
5.65435	-1.585	0.678469	-2.33614	0.0194838	0.0420927	RP13-20L14.6	down	DF06_2
168.153	-1.58405	0.146467	-10.8151	2.92086886263702e-27	7.10432276234973e-26	GEMIN4	down	DF06_2
9.07475	-1.58191	0.447702	-3.53339	0.000410261	0.00143417	ZNF563	down	DF06_2
106.519	-1.58148	0.151575	-10.4336	1.74179669303114e-25	3.83488235213386e-24	MED9	down	DF06_2
302.544	-1.57992	0.110905	-14.2457	4.76959540986551e-46	2.47041022685804e-44	COIL	down	DF06_2
83.8438	-1.57966	0.149967	-10.5334	6.05844833578049e-26	1.36092975954607e-24	NKRF	down	DF06_2
10.351	-1.57688	0.412746	-3.82046	0.000133202	0.000522467	ZBED6	down	DF06_2
230.733	-1.57576	0.135117	-11.6622	1.98951131721121e-31	5.752404308539e-30	ZNF696	down	DF06_2
281.9	-1.57574	0.12801	-12.3095	8.05228408273681e-35	2.69013546420713e-33	KEAP1	down	DF06_2
187.165	-1.57435	0.121232	-12.9862	1.46473055546852e-38	5.65433117109685e-37	ING1	down	DF06_2
15.4973	-1.57284	0.322799	-4.87251	1.10190171358753e-06	6.31871078213732e-06	RP11-2B6.2	down	DF06_2
245.328	-1.57132	0.110546	-14.2142	7.48321415193812e-46	3.83454806312303e-44	HOMEZ	down	DF06_2
46.7112	-1.57121	0.26585	-5.91016	3.41778946837425e-09	2.73404169750671e-08	ZNHIT2	down	DF06_2
10.2366	-1.57097	0.3935	-3.99229	6.54387084745688e-05	0.000274309	RP4-800J21.3	down	DF06_2
161.062	-1.57094	0.13111	-11.9819	4.42252779301758e-33	1.3577820403339e-31	ZNF805	down	DF06_2
14.855	-1.56966	0.361428	-4.34294	1.40590196050877e-05	6.70095409777088e-05	C1orf116	down	DF06_2
333.989	-1.56816	0.0943472	-16.6212	4.89592885545909e-62	4.66864103243414e-60	ZNF367	down	DF06_2
837.913	-1.56802	0.0785573	-19.9602	1.2221620675819e-88	2.58792817810468e-86	DUSP4	down	DF06_2
101.381	-1.56569	0.183325	-8.54056	1.33576813438948e-17	1.96262503745654e-16	CLDN23	down	DF06_2
92.941	-1.56482	0.138686	-11.2832	1.58938526352e-29	4.24592920397485e-28	DNAAF2	down	DF06_2
42.0731	-1.5646	0.270427	-5.78567	7.22231932624124e-09	5.57908669412809e-08	ZNF724P	down	DF06_2
50.6332	-1.56041	0.197823	-7.88791	3.07286516909897e-15	3.92601469120284e-14	ZSCAN16	down	DF06_2
94.5401	-1.55922	0.145641	-10.7059	9.54786719964616e-27	2.25746699191634e-25	RP5-874C20.3	down	DF06_2
302.132	-1.55903	0.0985217	-15.8242	2.11757975810152e-56	1.65712124657086e-54	ZBTB5	down	DF06_2
55.6042	-1.55835	0.18323	-8.50488	1.81782142186936e-17	2.6492723333499e-16	FZD7	down	DF06_2
61.4799	-1.55679	0.196021	-7.94198	1.98977762299075e-15	2.57419658521508e-14	ZNF596	down	DF06_2
512.345	-1.55457	0.0764718	-20.3287	7.1690641574311e-92	1.66495733552985e-89	ZNF329	down	DF06_2
22.8895	-1.5541	0.313944	-4.95024	7.41212266643095e-07	4.35621037852814e-06	GPR75	down	DF06_2
6.495	-1.55384	0.516136	-3.01052	0.002608	0.00730028	ADPRH	down	DF06_2
38.2144	-1.55305	0.278262	-5.58123	2.38821015553373e-08	1.73330613707418e-07	CITED4	down	DF06_2
477.824	-1.55298	0.0967746	-16.0473	5.96580437220961e-58	4.93687454916357e-56	ZNF776	down	DF06_2
155.199	-1.55246	0.137854	-11.2616	2.0311831985424e-29	5.41611238440964e-28	BYSL	down	DF06_2
213.191	-1.55166	0.136451	-11.3716	5.79470322753048e-30	1.57430059949456e-28	ZBED5	down	DF06_2
38.8221	-1.55157	0.223627	-6.93818	3.97171961681745e-12	4.11430149370896e-11	ELAVL2	down	DF06_2
108.691	-1.55108	0.149853	-10.3507	4.15522514472523e-25	8.98364667551029e-24	DGCR14	down	DF06_2
192.855	-1.55054	0.110542	-14.0267	1.06964386355949e-44	5.20331148357875e-43	RNF25	down	DF06_2
340.826	-1.55012	0.096874	-16.0014	1.25012729471759e-57	1.02860473809363e-55	PHAX	down	DF06_2
94.5938	-1.55005	0.149551	-10.3648	3.58689345884407e-25	7.8254058960448e-24	ETS2	down	DF06_2
5.87915	-1.54911	0.600656	-2.57904	0.00990755	0.0235488	RP1-92O14.6	down	DF06_2
6.98114	-1.54897	0.649739	-2.38399	0.0171261	0.0376257	CNTN2	down	DF06_2
127.878	-1.54769	0.126294	-12.2547	1.58565893471155e-34	5.23667500020907e-33	RNF146	down	DF06_2
18.676	-1.54578	0.299392	-5.16306	2.42942863640035e-07	1.55403567017009e-06	EPOR	down	DF06_2
59.828	-1.54517	0.167275	-9.23731	2.52777608957266e-20	4.27200092884468e-19	TMEM186	down	DF06_2
20.8899	-1.54402	0.28253	-5.46496	4.63006202584044e-08	3.23946856705911e-07	ZNF443	down	DF06_2
120.702	-1.54341	0.126508	-12.2	3.10637449418691e-34	1.00288534398649e-32	TRAF3IP2	down	DF06_2
317.437	-1.54338	0.128244	-12.0347	2.3351441837555e-33	7.32543379126262e-32	NRIP1	down	DF06_2
376.807	-1.54183	0.102348	-15.0646	2.76754256977674e-51	1.75549980009759e-49	AMD1	down	DF06_2
10.0831	-1.54146	0.436267	-3.5333	0.000410408	0.00143434	ZNF737	down	DF06_2
8.64032	-1.5383	0.421596	-3.64875	0.00026352	0.000963274	HOXD3	down	DF06_2
10.9269	-1.53696	0.419895	-3.66034	0.000251881	0.000926867	SNX32	down	DF06_2
134.612	-1.53536	0.125645	-12.2198	2.4362985742132e-34	7.93671112445609e-33	IRX2	down	DF06_2
260.781	-1.53446	0.100703	-15.2374	1.99612949101083e-52	1.37522815985957e-50	GABPB1	down	DF06_2
28.8656	-1.53439	0.256918	-5.97229	2.33942235808618e-09	1.90420251747219e-08	ZNF433	down	DF06_2
85.076	-1.53396	0.16636	-9.2207	2.95172727929831e-20	4.97680574878412e-19	C2orf42	down	DF06_2
33.2669	-1.52996	0.259375	-5.89866	3.66475067699627e-09	2.91701188491262e-08	MMAA	down	DF06_2
21.991	-1.52893	0.307777	-4.96765	6.77701574886739e-07	4.02235159801902e-06	ZNF699	down	DF06_2
89.921	-1.52878	0.140404	-10.8884	1.30892544835695e-27	3.24392728586777e-26	CDKN2AIP	down	DF06_2
345.559	-1.52802	0.10329	-14.7935	1.61427707347483e-49	9.56542204977946e-48	C1orf226	down	DF06_2
36.3767	-1.5275	0.229734	-6.64898	2.95127690484953e-11	2.82925673454916e-10	ZNF555	down	DF06_2
174.875	-1.52591	0.109352	-13.9541	2.97113956357913e-44	1.43561874416027e-42	GZF1	down	DF06_2
64.5699	-1.52558	0.178184	-8.56185	1.11075394907332e-17	1.64375602391641e-16	CBR3	down	DF06_2
385.988	-1.52508	0.0843526	-18.0798	4.59690421663254e-73	6.42629357430019e-71	FAM83D	down	DF06_2
458.123	-1.52411	0.0801229	-19.0221	1.11924089601753e-80	1.91856543592339e-78	LRIG3	down	DF06_2
291.236	-1.5209	0.108989	-13.9547	2.94657667986225e-44	1.42854402738507e-42	E2F2	down	DF06_2
292.944	-1.51833	0.138318	-10.9771	4.92684190282356e-28	1.24897177040064e-26	ZNF800	down	DF06_2
258.775	-1.5176	0.135615	-11.1905	4.53909916002844e-29	1.19050070683515e-27	FBXL3	down	DF06_2
209.078	-1.51488	0.117453	-12.8978	4.63291360333206e-38	1.73722195245777e-36	MKL1	down	DF06_2
140.205	-1.51422	0.12463	-12.1498	5.75338042202609e-34	1.84095388215008e-32	TWISTNB	down	DF06_2
8.43224	-1.51418	0.429744	-3.52345	0.000425966	0.00148116	RP11-77P6.2	down	DF06_2
109.239	-1.5135	0.137109	-11.0387	2.48548396170045e-28	6.34547580931291e-27	ZXDB	down	DF06_2
31.2621	-1.51269	0.2391	-6.32658	2.50647085923288e-10	2.21823441315883e-09	ZNF773	down	DF06_2
42.9484	-1.51109	0.205135	-7.36634	1.75370562514402e-13	1.99145167953066e-12	THAP10	down	DF06_2
9.82834	-1.51099	0.450665	-3.3528	0.00079998	0.00259984	INTS6-AS1	down	DF06_2
41.2559	-1.51053	0.196919	-7.67082	1.70901356880871e-14	2.09966607314647e-13	NAT1	down	DF06_2
369.149	-1.50935	0.106739	-14.1406	2.1339323404728e-45	1.07812251826203e-43	GTF2E1	down	DF06_2
114.498	-1.50767	0.138769	-10.8646	1.6997720491588e-27	4.1695089839587e-26	ZNF440	down	DF06_2
140.463	-1.50749	0.125756	-11.9874	4.13606153946773e-33	1.27527088023117e-31	CDC42EP3	down	DF06_2
270.88	-1.50697	0.111798	-13.4794	2.06774217456223e-41	8.80870401524308e-40	CIR1	down	DF06_2
7.69922	-1.50539	0.454787	-3.3101	0.000932632	0.00297562	HAUS7	down	DF06_2
15.7579	-1.50479	0.382597	-3.9331	8.38567457305872e-05	0.000343319	LCA5	down	DF06_2
798.691	-1.50463	0.0790776	-19.0273	1.01431336300812e-80	1.75965037517516e-78	SYBU	down	DF06_2
32.0805	-1.50451	0.241553	-6.2285	4.70912993320721e-10	4.07737594156648e-09	RP11-727A23.5	down	DF06_2
7.73015	-1.50429	0.526265	-2.85842	0.00425757	0.0112259	RP11-277B15.3	down	DF06_2
147.393	-1.50405	0.13705	-10.9745	5.07071037992758e-28	1.28318380950048e-26	USP43	down	DF06_2
44.1701	-1.50388	0.235101	-6.39674	1.58724980962385e-10	1.43290344882595e-09	ZNF624	down	DF06_2
6.60473	-1.50375	0.564227	-2.66515	0.00769536	0.0189314	BCAP29	down	DF06_2
10.8646	-1.50322	0.410055	-3.6659	0.000246473	0.000909524	RP11-317P15.4	down	DF06_2
174.306	-1.50071	0.125273	-11.9796	4.54743663174474e-33	1.39316042681899e-31	RIPK4	down	DF06_2
328.377	-1.50029	0.103064	-14.5569	5.27873143321295e-48	2.95752738937095e-46	PAPOLG	down	DF06_2
237.702	-1.49988	0.111254	-13.4815	2.00912630794157e-41	8.60994336549125e-40	TRAF6	down	DF06_2
196.06	-1.49962	0.115366	-12.9988	1.24214580139297e-38	4.80797241781113e-37	MFSD5	down	DF06_2
314.675	-1.49723	0.0875296	-17.1054	1.3526895567541e-65	1.48682266623682e-63	LDOC1L	down	DF06_2
166.879	-1.49547	0.110362	-13.5506	7.85689934498902e-42	3.41786989935036e-40	TFIP11	down	DF06_2
35.2697	-1.49195	0.272593	-5.47317	4.42059806409224e-08	3.1049849524324e-07	SH3BP5-AS1	down	DF06_2
180.201	-1.49149	0.134135	-11.1193	1.01082023925297e-28	2.61307013016222e-27	TRIM26	down	DF06_2
1131.3	-1.49138	0.080285	-18.576	5.02359749443597e-77	8.21986140027085e-75	RNF168	down	DF06_2
48.5689	-1.49113	0.202312	-7.37045	1.70048297983465e-13	1.93712455906955e-12	PLK3	down	DF06_2
70.1205	-1.49094	0.16443	-9.06737	1.21920269266167e-19	2.00631995104404e-18	NAIF1	down	DF06_2
15.159	-1.49088	0.330863	-4.50604	6.60486252996939e-06	3.33930532194625e-05	C9orf106	down	DF06_2
42.1772	-1.4862	0.210375	-7.06453	1.61158539893107e-12	1.72017925568632e-11	RAB33B	down	DF06_2
359.094	-1.48583	0.0916133	-16.2185	3.73207274092354e-59	3.23723586726254e-57	PDCD7	down	DF06_2
516.623	-1.48522	0.0818469	-18.1464	1.37169979510821e-73	1.97511053497632e-71	ZNF7	down	DF06_2
366.389	-1.48489	0.0980296	-15.1474	7.88820953417031e-52	5.2584411612277e-50	URGCP	down	DF06_2
40.0773	-1.4839	0.222214	-6.67779	2.42579034797841e-11	2.33326354178631e-10	ARL4A	down	DF06_2
8.36895	-1.48314	0.401424	-3.69469	0.000220155	0.000821671	RP11-708J19.1	down	DF06_2
179.677	-1.48292	0.127165	-11.6613	2.00837485042208e-31	5.79530851126804e-30	C21orf91	down	DF06_2
8.3784	-1.48083	0.56603	-2.61616	0.00889245	0.0214512	RFTN2	down	DF06_2
149.684	-1.47792	0.138034	-10.707	9.4406481202202e-27	2.23578770202386e-25	SMAD1	down	DF06_2
77.1511	-1.4776	0.160215	-9.22263	2.89905854522757e-20	4.89373317617019e-19	C10orf2	down	DF06_2
6.57426	-1.4774	0.583138	-2.53353	0.0112919	0.0263264	RP11-422P24.10	down	DF06_2
11.526	-1.47664	0.455524	-3.24162	0.00118852	0.00367794	RP11-423P10.2	down	DF06_2
157.524	-1.47616	0.131644	-11.2132	3.5109641315189e-29	9.25904258786458e-28	SALL2	down	DF06_2
10.2499	-1.47548	0.416049	-3.54641	0.000390513	0.00137247	CHRNA10	down	DF06_2
386.981	-1.4749	0.127445	-11.5728	5.66045576432053e-31	1.59500787769964e-29	ZNF672	down	DF06_2
8.84806	-1.47153	0.463757	-3.17305	0.00150844	0.00453351	CTD-2006C1.2	down	DF06_2
131.598	-1.46858	0.121285	-12.1084	9.52937687660187e-34	3.02899553302848e-32	SIMC1	down	DF06_2
67.7881	-1.46856	0.204303	-7.18816	6.56703118600805e-13	7.18531018596732e-12	ANKRD49	down	DF06_2
216.656	-1.46542	0.129248	-11.3381	8.4981731472784e-30	2.30442928714994e-28	ABT1	down	DF06_2
537.756	-1.46277	0.120476	-12.1416	6.35750871045826e-34	2.02975095170485e-32	ZNF264	down	DF06_2
229.427	-1.46256	0.108207	-13.5164	1.25194411118025e-41	5.39722852002526e-40	ZNF324	down	DF06_2
16.0635	-1.46241	0.356781	-4.0989	4.15115640063316e-05	0.000181735	RP11-649A18.12	down	DF06_2
156.402	-1.46179	0.137121	-10.6606	1.5554749862356e-26	3.63002987468499e-25	NPAT	down	DF06_2
100.436	-1.46168	0.141281	-10.346	4.36562169327371e-25	9.3962013096335e-24	AC025335.1	down	DF06_2
192.226	-1.46098	0.106716	-13.6903	1.15968032372342e-42	5.23455704742744e-41	ZNF250	down	DF06_2
162.107	-1.45793	0.17756	-8.21092	2.19501816260036e-16	3.01010157364597e-15	LYSMD3	down	DF06_2
49.9047	-1.45562	0.226005	-6.44065	1.18961261344739e-10	1.08550266292959e-09	ZNF823	down	DF06_2
26.4236	-1.45546	0.265775	-5.47627	4.34394046521853e-08	3.05561303168938e-07	KCTD21	down	DF06_2
6.53722	-1.45389	0.546066	-2.66248	0.00775681	0.0190565	IL17C	down	DF06_2
144.613	-1.45356	0.118507	-12.2656	1.38503242188704e-34	4.58461651557506e-33	RHOU	down	DF06_2
102.749	-1.45232	0.157822	-9.20227	3.50476676306014e-20	5.88171755493041e-19	IFIT5	down	DF06_2
143.152	-1.45204	0.12927	-11.2327	2.8186830609128e-29	7.46070172685356e-28	CCDC94	down	DF06_2
80.8704	-1.45169	0.20752	-6.99542	2.64463728522498e-12	2.7694641650876e-11	IFIT2	down	DF06_2
11.9068	-1.45137	0.470373	-3.08557	0.00203159	0.00588116	RP11-525G13.2	down	DF06_2
43.566	-1.44936	0.218884	-6.62156	3.55423872149849e-11	3.38475418987148e-10	ZNF484	down	DF06_2
466.163	-1.44752	0.0775576	-18.6638	9.76279967199316e-78	1.63458781950034e-75	FAM53C	down	DF06_2
3272.42	-1.44748	0.104101	-13.9045	5.94577567762339e-44	2.8255189433036e-42	TRPS1	down	DF06_2
23.278	-1.44649	0.291108	-4.96891	6.73292520451457e-07	3.9994797862956e-06	AC084125.4	down	DF06_2
221.417	-1.4452	0.114831	-12.5854	2.54127240435017e-36	9.03500774079952e-35	TSHZ1	down	DF06_2
51.7593	-1.44279	0.177616	-8.12306	4.54566582508386e-16	6.10000393433201e-15	ZNF620	down	DF06_2
61.2114	-1.44259	0.195645	-7.37353	1.66171803548714e-13	1.89746851649321e-12	ZNF594	down	DF06_2
120.317	-1.44249	0.159873	-9.02272	1.83482908582048e-19	2.98527728889595e-18	MAP3K14	down	DF06_2
38.2776	-1.44242	0.203082	-7.10261	1.22418240422113e-12	1.31741423306279e-11	MRPL46	down	DF06_2
12.4382	-1.44091	0.390284	-3.69196	0.000222533	0.000829687	CTC-534A2.2	down	DF06_2
291.239	-1.44078	0.0877125	-16.4262	1.24194955096443e-60	1.14633535797031e-58	ADNP2	down	DF06_2
6.32371	-1.44074	0.555131	-2.59531	0.00945055	0.0225995	ZNF32-AS2	down	DF06_2
310.07	-1.44049	0.101524	-14.1887	1.07572224746289e-45	5.49266831248869e-44	URB2	down	DF06_2
16.0085	-1.44018	0.321968	-4.47306	7.71084501368799e-06	3.8578338204341e-05	RP1-309F20.3	down	DF06_2
433.25	-1.44008	0.0813913	-17.6933	4.72408603059489e-70	6.24056098665466e-68	ZFX	down	DF06_2
335.838	-1.43738	0.0995121	-14.4443	2.72491651543034e-47	1.48621488279096e-45	C1orf106	down	DF06_2
1021.42	-1.43711	0.0944472	-15.2161	2.76722297663321e-52	1.88840017253752e-50	PLEKHF2	down	DF06_2
91.9512	-1.4366	0.172536	-8.32636	8.33661721492452e-17	1.17111171978242e-15	PROSER2	down	DF06_2
16.9823	-1.43657	0.336923	-4.26378	2.00992962565685e-05	9.30578028290451e-05	TPGS1	down	DF06_2
29.087	-1.4363	0.278868	-5.15048	2.59815958351592e-07	1.65315509690878e-06	NRROS	down	DF06_2
31.2195	-1.43561	0.236475	-6.07086	1.27230142954836e-09	1.06140604195057e-08	FAM124A	down	DF06_2
60.2446	-1.43482	0.221665	-6.47291	9.61348527668716e-11	8.81685187891837e-10	SPATA2L	down	DF06_2
10.4269	-1.43369	0.406759	-3.52466	0.000424021	0.00147558	ACRC	down	DF06_2
409.038	-1.43363	0.0936669	-15.3056	7.01282620688608e-53	4.87814901221993e-51	SCAF8	down	DF06_2
502.91	-1.43113	0.0939985	-15.225	2.41322976487302e-52	1.65467120878127e-50	NFKBIZ	down	DF06_2
12.8293	-1.43053	0.391374	-3.65516	0.000257023	0.00094362	RP11-467D6.1	down	DF06_2
139.008	-1.42996	0.15061	-9.49447	2.21332969588448e-21	3.96883366015449e-20	KLHL15	down	DF06_2
683.293	-1.42916	0.110426	-12.9422	2.6014677500006e-38	9.85750898217331e-37	ZC3H4	down	DF06_2
389.969	-1.42886	0.0852364	-16.7635	4.51541966199978e-63	4.64410912236677e-61	FBXO34	down	DF06_2
475.905	-1.42832	0.123202	-11.5933	4.45376008144549e-31	1.26488543220382e-29	CLK1	down	DF06_2
16.0564	-1.42773	0.346329	-4.12246	3.74854442313523e-05	0.000165874	MEX3B	down	DF06_2
78.0696	-1.42743	0.22511	-6.34102	2.28249849209695e-10	2.02624511638126e-09	TMEM177	down	DF06_2
126.104	-1.42519	0.123213	-11.5669	6.0647883403131e-31	1.70560326781579e-29	IQCC	down	DF06_2
667.41	-1.42447	0.0853704	-16.6857	1.66427881860867e-62	1.6191858587261e-60	GTF3C4	down	DF06_2
246.502	-1.42178	0.0967163	-14.7005	6.39513061940954e-49	3.66866477246526e-47	ZNF317	down	DF06_2
253.018	-1.41931	0.118439	-11.9835	4.33666220376209e-33	1.33426493743526e-31	SETD5-AS1	down	DF06_2
25.1341	-1.41809	0.265771	-5.33575	9.51503438299e-08	6.37241767817083e-07	THEMIS2	down	DF06_2
63.6065	-1.41781	0.16335	-8.67956	3.97309172817676e-18	6.03465694029717e-17	TOE1	down	DF06_2
272.116	-1.41761	0.107995	-13.1266	2.31770543856971e-39	9.34807860223118e-38	B3GNT2	down	DF06_2
476.749	-1.4172	0.10435	-13.5812	5.17805723344084e-42	2.28708116884401e-40	WDR43	down	DF06_2
610.617	-1.41536	0.130953	-10.8082	3.14884440805257e-27	7.63303209285337e-26	ARID4B	down	DF06_2
72.9959	-1.41432	0.168078	-8.41468	3.93972678333738e-17	5.65021174833415e-16	GRAMD3	down	DF06_2
6.81962	-1.41317	0.622611	-2.26976	0.0232224	0.0487253	RHOQP1	down	DF06_2
62.0434	-1.41205	0.197563	-7.14732	8.84909368171961e-13	9.58751692423481e-12	TRIM36	down	DF06_2
634.287	-1.40848	0.107916	-13.0516	6.22035223942563e-39	2.45388635330109e-37	RNF111	down	DF06_2
44.1367	-1.40768	0.225684	-6.23739	4.44918366577675e-10	3.85926479539273e-09	LNX1	down	DF06_2
229.745	-1.40648	0.125838	-11.1769	5.29104997680656e-29	1.38268291499161e-27	YOD1	down	DF06_2
3830.12	-1.40442	0.113591	-12.3638	4.10231388612992e-35	1.39643540535188e-33	UBC	down	DF06_2
372.95	-1.40396	0.0932467	-15.0564	3.13402728076238e-51	1.97060518845841e-49	ELF1	down	DF06_2
5.99529	-1.40363	0.603507	-2.3258	0.0200294	0.0430994	RP11-346C20.3	down	DF06_2
71.7362	-1.40309	0.242888	-5.7767	7.61809549019227e-09	5.85966650444864e-08	AC113189.5	down	DF06_2
89.3733	-1.40292	0.178769	-7.84764	4.23939817900587e-15	5.37351182918183e-14	EFNA4	down	DF06_2
6.87003	-1.40236	0.501445	-2.79664	0.00516376	0.0132868	HBEGF	down	DF06_2
19.7137	-1.40184	0.313876	-4.46622	7.96135784204055e-06	3.9692825767522e-05	GATA5	down	DF06_2
6.48207	-1.40171	0.544442	-2.57458	0.0100362	0.0238192	KCTD21-AS1	down	DF06_2
8.89429	-1.40159	0.445154	-3.14856	0.00164077	0.00487526	LINC00115	down	DF06_2
19.4919	-1.39852	0.291903	-4.79103	1.65926520588036e-06	9.2639626597407e-06	RHEBL1	down	DF06_2
317.888	-1.39778	0.113331	-12.3336	5.96846092254621e-35	2.01736781276392e-33	TMEM55B	down	DF06_2
82.3851	-1.39644	0.15926	-8.76828	1.81410178387769e-18	2.79371674717165e-17	C5orf30	down	DF06_2
49.932	-1.39624	0.189042	-7.3859	1.51427531686087e-13	1.73737452489878e-12	CEP19	down	DF06_2
608.244	-1.39554	0.0965896	-14.4482	2.57453618184314e-47	1.40953408678172e-45	TOX3	down	DF06_2
64.4911	-1.39538	0.181894	-7.67135	1.70196129859649e-14	2.09278742429469e-13	MTERF	down	DF06_2
14.0759	-1.39519	0.415516	-3.35772	0.000785896	0.00255905	PLEKHO2	down	DF06_2
89.6817	-1.39465	0.16792	-8.30547	9.94289001137724e-17	1.39132821451721e-15	TIFA	down	DF06_2
247.931	-1.39079	0.128604	-10.8146	2.93676447675357e-27	7.13093957854549e-26	CWC22	down	DF06_2
110.677	-1.38999	0.167358	-8.30552	9.93858129897162e-17	1.39132821451721e-15	ADPRHL2	down	DF06_2
24.9439	-1.38987	0.331794	-4.18894	2.80257931224175e-05	0.000126821	CTB-129O4.1	down	DF06_2
147.071	-1.38913	0.151289	-9.18193	4.23447230854784e-20	7.06514099313792e-19	NXT1	down	DF06_2
66.2263	-1.38833	0.17768	-7.81366	5.55489897346734e-15	7.01007802970695e-14	RNF216P1	down	DF06_2
150.194	-1.3879	0.143894	-9.6453	5.14598717245627e-22	9.61051482440958e-21	FBXL14	down	DF06_2
11.9388	-1.38744	0.384717	-3.6064	0.00031048	0.00111486	CHD1L	down	DF06_2
77.623	-1.38684	0.167499	-8.27972	1.23461526817811e-16	1.71594838286646e-15	KLHL26	down	DF06_2
18.4267	-1.38634	0.28526	-4.85991	1.17436648037659e-06	6.69426086735652e-06	ZNF396	down	DF06_2
576.421	-1.3859	0.0970549	-14.2795	2.93615429974254e-46	1.5373703913452e-44	JRK	down	DF06_2
106.295	-1.38351	0.192578	-7.18416	6.76202761561007e-13	7.38183742510761e-12	IMP3	down	DF06_2
164.718	-1.38316	0.11879	-11.6437	2.4695802788429e-31	7.0977018832453e-30	ZSCAN22	down	DF06_2
22.076	-1.38236	0.321203	-4.30371	1.67960092161918e-05	7.89571455122252e-05	TAF4B	down	DF06_2
115.606	-1.38234	0.125395	-11.0239	2.93185185256064e-28	7.4586103931132e-27	PCGF1	down	DF06_2
25.6	-1.38213	0.26455	-5.22443	1.74692294030982e-07	1.1344714442882e-06	ELAC1	down	DF06_2
46.9407	-1.38025	0.211671	-6.52072	6.99715420135724e-11	6.50432687833072e-10	MED26	down	DF06_2
54.6328	-1.37945	0.204619	-6.74156	1.56698170909359e-11	1.53594075079909e-10	ZNF668	down	DF06_2
14.1459	-1.37928	0.380068	-3.62903	0.000284488	0.00103053	CALM2P2	down	DF06_2
11.8939	-1.37856	0.470237	-2.93162	0.00337201	0.00914552	NRG2	down	DF06_2
356.609	-1.3781	0.134772	-10.2254	1.52624176035244e-24	3.21291741335012e-23	HIVEP2	down	DF06_2
24.5079	-1.3774	0.269223	-5.1162	3.11746350293721e-07	1.95354589252862e-06	FOXJ1	down	DF06_2
66.2261	-1.37668	0.192198	-7.16281	7.90380402724287e-13	8.59568536165182e-12	CCNJL	down	DF06_2
58.5006	-1.37667	0.186406	-7.38535	1.52050548564241e-13	1.74270115346524e-12	C4orf46	down	DF06_2
52.2156	-1.37649	0.197596	-6.96618	3.25663076266503e-12	3.38327751454645e-11	FJX1	down	DF06_2
281.193	-1.37644	0.0955989	-14.398	5.32307286966463e-47	2.88146339286846e-45	TBX3	down	DF06_2
142.938	-1.37392	0.124024	-11.0778	1.60706646923374e-28	4.11746442891399e-27	NUFIP1	down	DF06_2
174.337	-1.37302	0.110254	-12.4532	1.34307324459553e-35	4.64877683868534e-34	CSTF2T	down	DF06_2
10.631	-1.37231	0.407963	-3.36382	0.000768704	0.00250797	MYLK-AS1	down	DF06_2
442.109	-1.37224	0.108593	-12.6365	1.32797852845261e-36	4.76846953396239e-35	CEBPZ	down	DF06_2
349.986	-1.37189	0.104891	-13.0792	4.33209245557699e-39	1.72314362618379e-37	RNF169	down	DF06_2
189.253	-1.37059	0.114716	-11.9478	6.67002659977945e-33	2.02619647700895e-31	E2F8	down	DF06_2
25.7002	-1.37057	0.283448	-4.83537	1.32900497467706e-06	7.52510524198781e-06	BIK	down	DF06_2
160.814	-1.36893	0.148491	-9.2189	3.0015585050394e-20	5.05490537006578e-19	KLHL21	down	DF06_2
361.992	-1.36763	0.0845235	-16.1805	6.92749917175957e-59	5.90231127657787e-57	RUNDC1	down	DF06_2
24.2211	-1.36668	0.287311	-4.75678	1.96708849336458e-06	1.08521483586041e-05	AC005042.4	down	DF06_2
545.285	-1.36599	0.117842	-11.5917	4.5407655250338e-31	1.28705674793232e-29	EPHB3	down	DF06_2
35.6298	-1.36535	0.243432	-5.60875	2.03797949778498e-08	1.49185901314722e-07	MAML3	down	DF06_2
8.19329	-1.36533	0.491899	-2.77564	0.00550933	0.0140804	TMOD4	down	DF06_2
248.073	-1.36402	0.103589	-13.1676	1.34898378809097e-39	5.48701061150336e-38	ZBTB39	down	DF06_2
62.9927	-1.36392	0.179856	-7.5834	3.36603582756057e-14	4.01886814934035e-13	C10orf88	down	DF06_2
258.855	-1.36271	0.117403	-11.6071	3.79112078229407e-31	1.0788211095702e-29	LUZP1	down	DF06_2
107.202	-1.36247	0.137141	-9.93482	2.93692210372955e-23	5.79297827008244e-22	C12orf66	down	DF06_2
209.004	-1.3613	0.113784	-11.9639	5.49042952001672e-33	1.67492997158307e-31	ZNF211	down	DF06_2
130.524	-1.36071	0.123544	-11.014	3.27306162571657e-28	8.31196020259134e-27	BHLHE41	down	DF06_2
108.246	-1.36071	0.140054	-9.7156	2.5871122069174e-22	4.92098132990801e-21	ZSCAN25	down	DF06_2
96.7404	-1.36003	0.134	-10.1494	3.33275024267676e-24	6.92471439311726e-23	ZNF394	down	DF06_2
344.334	-1.35927	0.125289	-10.8491	2.01415760977892e-27	4.92391433331182e-26	TAF3	down	DF06_2
6.72846	-1.35871	0.46797	-2.90342	0.00369116	0.0098974	ZNF93	down	DF06_2
136.79	-1.35785	0.126366	-10.7454	6.23202223561291e-27	1.48322129207587e-25	SUV39H1	down	DF06_2
244.716	-1.35681	0.198075	-6.84998	7.38608242339937e-12	7.47905772254061e-11	RP11-159D12.2	down	DF06_2
244.52	-1.35587	0.126975	-10.6782	1.28693441330615e-26	3.0278706890842e-25	CCDC59	down	DF06_2
115.244	-1.3544	0.139834	-9.68572	3.4677020547996e-22	6.52698586758947e-21	ZSWIM6	down	DF06_2
182.621	-1.35351	0.110036	-12.3007	8.98320908603713e-35	2.98728008383022e-33	ZNF256	down	DF06_2
18.7564	-1.35306	0.350432	-3.86112	0.000112869	0.000450692	AC006547.13	down	DF06_2
5.74841	-1.35186	0.583761	-2.31577	0.0205708	0.0441131	CTC-232P5.1	down	DF06_2
5.20302	-1.35179	0.581563	-2.3244	0.020104	0.0432313	RP11-66B24.2	down	DF06_2
233.237	-1.35127	0.0997162	-13.5512	7.79354488869403e-42	3.40058341976683e-40	C9orf152	down	DF06_2
85.4255	-1.35053	0.167751	-8.0508	8.2255421475687e-16	1.08859909359229e-14	ZNF780A	down	DF06_2
461.739	-1.34985	0.100928	-13.3744	8.53910822477101e-41	3.55360171469589e-39	FAM46A	down	DF06_2
67.7747	-1.34935	0.176524	-7.64401	2.10554485072323e-14	2.56930002589524e-13	RP1-152L7.5	down	DF06_2
61.8104	-1.34854	0.151898	-8.87792	6.81249499388005e-19	1.07558240588683e-17	RP9	down	DF06_2
159.255	-1.34806	0.128599	-10.4826	1.03822621047519e-25	2.29991064686651e-24	VCPIP1	down	DF06_2
29.7169	-1.34776	0.251879	-5.35084	8.75468951721805e-08	5.89335083489587e-07	SIAH1	down	DF06_2
52.7501	-1.34727	0.206879	-6.51236	7.39773252597277e-11	6.85456567834504e-10	TFEB	down	DF06_2
215.044	-1.34663	0.142666	-9.43903	3.76250867798636e-21	6.64740643611358e-20	THAP5	down	DF06_2
435.63	-1.34618	0.131121	-10.2668	9.94755408182838e-25	2.10949677797123e-23	ZBTB42	down	DF06_2
73.0044	-1.34512	0.175779	-7.65234	1.97351403406146e-14	2.41843647459157e-13	ZNF140	down	DF06_2
43.3155	-1.34421	0.259827	-5.17348	2.29778701239617e-07	1.47244482383144e-06	RP13-516M14.1	down	DF06_2
19.5838	-1.34418	0.369499	-3.63784	0.000274935	0.000998687	KDM4A-AS1	down	DF06_2
21.1772	-1.34216	0.266808	-5.03044	4.89346409333089e-07	2.97053075378885e-06	GPR39	down	DF06_2
201.089	-1.34122	0.133163	-10.072	7.34916896586138e-24	1.48833592038591e-22	RSBN1L	down	DF06_2
116.304	-1.34	0.138799	-9.65427	4.71525354056027e-22	8.84048642324575e-21	FRMD6	down	DF06_2
354.522	-1.33996	0.133035	-10.0722	7.32920986846963e-24	1.48638440698724e-22	TOPORS	down	DF06_2
524.141	-1.33915	0.133623	-10.0219	1.22146034162313e-23	2.45297175160829e-22	FRS2	down	DF06_2
8.57078	-1.33886	0.419583	-3.19093	0.00141814	0.0042956	RP11-159F24.3	down	DF06_2
103.427	-1.33841	0.13968	-9.58192	9.52591327538809e-22	1.74953603638154e-20	ZNF175	down	DF06_2
117.841	-1.33508	0.141585	-9.42951	4.1199850382174e-21	7.26115845352415e-20	ZKSCAN5	down	DF06_2
31.7882	-1.33401	0.269262	-4.95432	7.25824657922557e-07	4.27624764706502e-06	TNFAIP8	down	DF06_2
398.076	-1.33299	0.110948	-12.0145	2.98268848935787e-33	9.27596793914988e-32	SRGAP1	down	DF06_2
11.0084	-1.33252	0.422993	-3.15022	0.00163146	0.00485158	CFLAR-AS1	down	DF06_2
115.741	-1.33143	0.168681	-7.89319	2.94566334125676e-15	3.7701872400672e-14	ZNF429	down	DF06_2
36.8521	-1.32927	0.239633	-5.54712	2.90419644837932e-08	2.08566207781615e-07	ERG	down	DF06_2
6.24164	-1.32831	0.508421	-2.61262	0.00898516	0.0216314	RP13-580F15.2	down	DF06_2
8.5811	-1.32807	0.51176	-2.59511	0.00945613	0.0226065	SPDYA	down	DF06_2
248.799	-1.32665	0.10223	-12.977	1.65137654203513e-38	6.34084555433701e-37	ZNF827	down	DF06_2
210.799	-1.32593	0.117337	-11.3002	1.30916295924287e-29	3.51036079145961e-28	SH3RF1	down	DF06_2
116.98	-1.32516	0.16771	-7.90153	2.75510761483993e-15	3.53572143904457e-14	TRIM59	down	DF06_2
57.5134	-1.32345	0.173714	-7.61853	2.56574603223134e-14	3.09674577687334e-13	HHEX	down	DF06_2
13.4984	-1.32175	0.374517	-3.52923	0.000416777	0.00145377	AC046143.3	down	DF06_2
193.279	-1.32031	0.106508	-12.3963	2.73534281103839e-35	9.37766693717662e-34	GPATCH1	down	DF06_2
138.123	-1.32002	0.122156	-10.806	3.22347162669861e-27	7.80080133661064e-26	MAP3K8	down	DF06_2
291.838	-1.31704	0.093076	-14.1502	1.86289700899501e-45	9.44501902553491e-44	ELF2	down	DF06_2
47.8746	-1.31675	0.199686	-6.59412	4.27795942463295e-11	4.0339448431755e-10	ZNF136	down	DF06_2
56.658	-1.3158	0.187564	-7.01521	2.29608405079996e-12	2.42207430384386e-11	FANCF	down	DF06_2
77.2565	-1.31546	0.196173	-6.70561	2.00561480465452e-11	1.94732620176806e-10	CTA-204B4.2	down	DF06_2
188.802	-1.31503	0.10485	-12.542	4.39661737570038e-36	1.54784580911271e-34	MEX3C	down	DF06_2
14.0709	-1.31497	0.37212	-3.53372	0.000409759	0.00143276	EGR1	down	DF06_2
97.3182	-1.31385	0.139311	-9.43105	4.06002275263283e-21	7.16424848225002e-20	ZNF101	down	DF06_2
21.6552	-1.3136	0.292483	-4.4912	7.08243359861121e-06	3.56199655558515e-05	C15orf37	down	DF06_2
39.224	-1.31248	0.205016	-6.40182	1.5353979168344e-10	1.38783393625226e-09	ZNF322	down	DF06_2
313.665	-1.31056	0.124511	-10.5256	6.58097057396329e-26	1.46686370424919e-24	MORC3	down	DF06_2
213.351	-1.30904	0.122653	-10.6727	1.36591277712924e-26	3.19801269559088e-25	ZCCHC2	down	DF06_2
83.1068	-1.30738	0.159642	-8.18943	2.62457328691687e-16	3.57871503393144e-15	TBX2	down	DF06_2
13.3309	-1.30545	0.410034	-3.18375	0.00145382	0.00439042	C1orf220	down	DF06_2
21.8088	-1.30485	0.309574	-4.21498	2.49796084726826e-05	0.000113787	RP11-884K10.7	down	DF06_2
330.277	-1.30481	0.0940249	-13.8772	8.7031457209417e-44	4.10874082740457e-42	SPATA2	down	DF06_2
22.1081	-1.30301	0.302243	-4.31113	1.62419157575676e-05	7.65523224200378e-05	ASH1L-AS1	down	DF06_2
722.413	-1.30235	0.130864	-9.95192	2.47358102956683e-23	4.90593570864087e-22	ZBTB11	down	DF06_2
304.46	-1.30045	0.129529	-10.0399	1.01828230791954e-23	2.05066390933335e-22	PRR15	down	DF06_2
47.0271	-1.30033	0.20497	-6.34401	2.23862577913438e-10	1.98975139467629e-09	THAP1	down	DF06_2
165.415	-1.30016	0.128402	-10.1257	4.24825001626646e-24	8.76368939602016e-23	C2orf69	down	DF06_2
250.655	-1.29944	0.111545	-11.6495	2.30913730325016e-31	6.6498536058998e-30	GLI3	down	DF06_2
13.3032	-1.29936	0.355132	-3.65882	0.000253375	0.000931651	HINT2	down	DF06_2
93.1811	-1.29914	0.154141	-8.42823	3.5094102528808e-17	5.04815167145161e-16	ZNF747	down	DF06_2
81.9991	-1.29437	0.178122	-7.26677	3.68178870420986e-13	4.10325662166546e-12	ZNF619	down	DF06_2
119.033	-1.29383	0.197363	-6.5556	5.54199295766818e-11	5.19187746242447e-10	ZNF254	down	DF06_2
178.165	-1.29344	0.133477	-9.69031	3.31530700209341e-22	6.24831224124909e-21	SNRK	down	DF06_2
25.4861	-1.29294	0.273977	-4.71915	2.36829217207138e-06	1.28975185271013e-05	ZNF585A	down	DF06_2
7.7727	-1.29236	0.551167	-2.34476	0.0190392	0.0412746	TM4SF19-AS1	down	DF06_2
1368.02	-1.2907	0.0712733	-18.1092	2.69510932230219e-73	3.80459599331658e-71	FOSL2	down	DF06_2
69.5862	-1.29038	0.183503	-7.03195	2.03665350863654e-12	2.15314051915253e-11	RHPN1-AS1	down	DF06_2
24.162	-1.28977	0.300992	-4.28506	1.82686520823618e-05	8.5239896738149e-05	ZSCAN12	down	DF06_2
14.1627	-1.28843	0.381899	-3.37374	0.000741552	0.00242507	NFKBIL1	down	DF06_2
172.26	-1.28775	0.11042	-11.6623	1.98538561989423e-31	5.75202566214426e-30	ERCC4	down	DF06_2
79.7551	-1.28614	0.170985	-7.52195	5.39634544922204e-14	6.36901460027444e-13	ZNF137P	down	DF06_2
132.422	-1.28494	0.155525	-8.26197	1.43285227510741e-16	1.98763390262732e-15	POLR3F	down	DF06_2
147.648	-1.28465	0.126778	-10.1331	3.94014135637449e-24	8.15145048713164e-23	KLHL9	down	DF06_2
456.257	-1.28461	0.0958297	-13.4051	5.64311594109935e-41	2.36895703894722e-39	SURF6	down	DF06_2
39.9817	-1.28362	0.256271	-5.00882	5.47658072282031e-07	3.29395513065537e-06	CTC-524C5.2	down	DF06_2
475.878	-1.28218	0.0815584	-15.721	1.08515194868765e-55	8.31122495167741e-54	CHSY1	down	DF06_2
20.851	-1.28213	0.318272	-4.02841	5.61542159849624e-05	0.000238655	AC010976.2	down	DF06_2
135.251	-1.28174	0.140601	-9.11613	7.78529145501988e-20	1.29147939701418e-18	AKIRIN2	down	DF06_2
230.215	-1.28096	0.119984	-10.6761	1.3175054085181e-26	3.09474068144406e-25	ZNF530	down	DF06_2
7.12078	-1.27999	0.515318	-2.48388	0.012996	0.0295623	CTD-2410N18.3	down	DF06_2
119.773	-1.27993	0.141683	-9.0337	1.65956792312908e-19	2.70931049037819e-18	DNMBP	down	DF06_2
37.5183	-1.27974	0.209456	-6.1098	9.97549581822175e-10	8.37534485636006e-09	ARID5A	down	DF06_2
412.627	-1.27883	0.0910012	-14.0529	7.39768486387805e-45	3.66045581975876e-43	DYRK2	down	DF06_2
140.344	-1.278	0.130747	-9.77456	1.44788174854812e-22	2.78345117454531e-21	CYB561D1	down	DF06_2
114.974	-1.27436	0.133469	-9.54799	1.3223446704944e-21	2.40106442754714e-20	MRPS31	down	DF06_2
179.211	-1.27419	0.107731	-11.8276	2.81049843569741e-32	8.34399319084679e-31	PTRH2	down	DF06_2
77.0819	-1.27397	0.143196	-8.89669	5.75357578996971e-19	9.13403944870714e-18	ING2	down	DF06_2
650.773	-1.2725	0.141645	-8.98367	2.61886645303955e-19	4.2259420875103e-18	CLDN4	down	DF06_2
40.7675	-1.27225	0.213683	-5.9539	2.61825808208419e-09	2.1157424329428e-08	GADD45A	down	DF06_2
227.47	-1.27203	0.106947	-11.894	1.27206688836306e-32	3.8159356511541e-31	TADA2B	down	DF06_2
571.246	-1.2719	0.0840341	-15.1355	9.44766752926229e-52	6.24022774100219e-50	UBE2O	down	DF06_2
323.803	-1.27162	0.0844985	-15.049	3.50616242126313e-51	2.19501011755512e-49	PRDM4	down	DF06_2
40.8451	-1.26912	0.204684	-6.20039	5.63235923262049e-10	4.84470373897864e-09	HCAR1	down	DF06_2
43.3876	-1.26826	0.242301	-5.23422	1.65685118816787e-07	1.07803887295207e-06	FXYD3	down	DF06_2
12.1329	-1.26724	0.403458	-3.14096	0.00168397	0.00498509	C9orf163	down	DF06_2
899.417	-1.26722	0.109997	-11.5205	1.04044830331714e-30	2.89216508097752e-29	SETD1A	down	DF06_2
28.1266	-1.26645	0.270676	-4.67883	2.88516543794009e-06	1.54666780122485e-05	GJD3	down	DF06_2
20.6684	-1.26613	0.318272	-3.97815	6.94548104533001e-05	0.000289794	HEXIM2	down	DF06_2
11.871	-1.26606	0.371476	-3.40818	0.000653976	0.00216822	COX20	down	DF06_2
341.535	-1.26586	0.120207	-10.5307	6.23610436542156e-26	1.3964800428881e-24	ZNF518B	down	DF06_2
663.497	-1.26559	0.0792817	-15.9632	2.30644981169529e-57	1.88696425219321e-55	DTL	down	DF06_2
45.4069	-1.26552	0.188876	-6.7003	2.07986177884452e-11	2.01805456560527e-10	BMF	down	DF06_2
138.861	-1.26532	0.128957	-9.81192	1.00049596537489e-22	1.94152849129826e-21	BORA	down	DF06_2
257.17	-1.26464	0.128364	-9.85201	6.71881986232433e-23	1.31446042388054e-21	ZNF791	down	DF06_2
536.202	-1.2635	0.08338	-15.1535	7.18042462634926e-52	4.8088806602234e-50	LEMD3	down	DF06_2
314.499	-1.26332	0.101921	-12.3951	2.77857797049934e-35	9.50326465492162e-34	AP5B1	down	DF06_2
128.415	-1.26278	0.134387	-9.39658	5.63665719100607e-21	9.84978481714762e-20	GMEB1	down	DF06_2
337.741	-1.26258	0.100762	-12.5303	5.09427273688219e-36	1.78908373508211e-34	SKI	down	DF06_2
11.6528	-1.26235	0.441734	-2.85771	0.00426715	0.011245	RP11-611E13.2	down	DF06_2
548.847	-1.2622	0.102359	-12.3311	6.15793040652343e-35	2.07653489282274e-33	GATA2	down	DF06_2
280.81	-1.26188	0.101615	-12.4183	2.07874751530143e-35	7.16073815139359e-34	UBOX5	down	DF06_2
180.555	-1.26134	0.121728	-10.3619	3.69516038712176e-25	8.04941216553195e-24	ZNF777	down	DF06_2
35.71	-1.26108	0.26276	-4.79935	1.59180675093485e-06	8.91845346564627e-06	CCDC102A	down	DF06_2
27.1088	-1.26096	0.261225	-4.82711	1.38530073285792e-06	7.82233147153771e-06	ZNF547	down	DF06_2
49.4212	-1.26004	0.184882	-6.81538	9.40155426342288e-12	9.42052747661976e-11	HARBI1	down	DF06_2
9.35885	-1.2596	0.399368	-3.15399	0.00161053	0.00479628	ZNF23	down	DF06_2
129.778	-1.25915	0.152712	-8.24527	1.64783592288904e-16	2.27054444532816e-15	GORAB	down	DF06_2
809.223	-1.2585	0.0769529	-16.3541	4.06556141431708e-60	3.70506448131339e-58	PHF15	down	DF06_2
321.455	-1.25834	0.117085	-10.7472	6.10703336388486e-27	1.45588035441355e-25	C1orf63	down	DF06_2
1400.29	-1.25801	0.131192	-9.58907	8.88816350131116e-22	1.63867690467835e-20	GATA3	down	DF06_2
9.89732	-1.25765	0.391633	-3.21131	0.00132132	0.00403599	ZSCAN31	down	DF06_2
47.4833	-1.25703	0.2076	-6.05506	1.40364212261298e-09	1.16826837708117e-08	ZNF784	down	DF06_2
95.7002	-1.25331	0.179467	-6.98352	2.87866201193524e-12	3.00579074038111e-11	NOB1	down	DF06_2
238.546	-1.25199	0.0975772	-12.8307	1.10308475677684e-37	4.07264549046915e-36	MRPL44	down	DF06_2
187.94	-1.25081	0.115576	-10.8224	2.69640904177854e-27	6.58060911738462e-26	TADA1	down	DF06_2
417.859	-1.25039	0.137735	-9.07823	1.10353643193416e-19	1.82222718846559e-18	SOCS4	down	DF06_2
748.284	-1.25018	0.0746705	-16.7426	6.40841093146056e-63	6.40796590292365e-61	FBXO32	down	DF06_2
21.2233	-1.25009	0.287247	-4.35196	1.34924256627058e-05	6.4458340118547e-05	SRRM5	down	DF06_2
56.7419	-1.25003	0.180371	-6.93031	4.19912400709857e-12	4.32820647412608e-11	ING3	down	DF06_2
213.357	-1.24952	0.122741	-10.1801	2.43283089445888e-24	5.0768597172918e-23	ZBTB21	down	DF06_2
26.4066	-1.2489	0.259448	-4.8137	1.48164370544436e-06	8.33692368686728e-06	ZNF490	down	DF06_2
170.971	-1.24845	0.130606	-9.55889	1.19024831393409e-21	2.1721654591048e-20	GATAD2B	down	DF06_2
17.2935	-1.24758	0.329774	-3.78313	0.00015487	0.000597687	FCRLB	down	DF06_2
107.503	-1.24739	0.194248	-6.42166	1.34797776934245e-10	1.22457614515848e-09	TMEM161B-AS1	down	DF06_2
676.418	-1.24686	0.118386	-10.5322	6.13949304651025e-26	1.37698692175547e-24	MAPK6	down	DF06_2
168.404	-1.24674	0.118075	-10.5589	4.62211234306631e-26	1.04480055930631e-24	ZNF45	down	DF06_2
35.28	-1.24628	0.251525	-4.95488	7.237562544463e-07	4.26755377058652e-06	DHPS	down	DF06_2
532.731	-1.24619	0.0698553	-17.8395	3.48710629849402e-71	4.69260220486126e-69	RIN2	down	DF06_2
40.6455	-1.24533	0.202812	-6.14033	8.2351144804971e-10	6.97924740463083e-09	ZBTB7C	down	DF06_2
244.327	-1.24519	0.114253	-10.8985	1.17136376808011e-27	2.90801153389405e-26	TGS1	down	DF06_2
18.7206	-1.24503	0.337373	-3.69038	0.000223921	0.000834429	EDARADD	down	DF06_2
92.7176	-1.24465	0.142104	-8.75875	1.97433349246064e-18	3.02752161426419e-17	NOA1	down	DF06_2
106.022	-1.24434	0.166151	-7.48918	6.93055240023493e-14	8.12646775333736e-13	PDGFB	down	DF06_2
230.112	-1.24422	0.105989	-11.7391	8.03091734424235e-32	2.3551360252494e-30	NRARP	down	DF06_2
76.7873	-1.24405	0.152333	-8.16669	3.16978567659896e-16	4.29367299692835e-15	CCNJ	down	DF06_2
60.1859	-1.24326	0.188361	-6.60041	4.10013613820681e-11	3.88662674483475e-10	S1PR2	down	DF06_2
331.044	-1.24241	0.090605	-13.7124	8.55879183722024e-43	3.91231884648045e-41	NUDT19	down	DF06_2
6.79602	-1.23915	0.531817	-2.33004	0.0198043	0.0426569	RP11-290F24.6	down	DF06_2
51.2153	-1.23903	0.265986	-4.65825	3.18905566179823e-06	1.69882399090761e-05	ANKHD1	down	DF06_2
20.122	-1.23801	0.341477	-3.62545	0.000288461	0.00104335	RP13-582O9.7	down	DF06_2
11.904	-1.23738	0.374816	-3.3013	0.000962367	0.00305492	RP11-299H21.1	down	DF06_2
12.7278	-1.23587	0.403008	-3.06663	0.0021649	0.00620347	AL021068.1	down	DF06_2
375.934	-1.23391	0.128164	-9.62756	6.1166103584921e-22	1.13642674260552e-20	CKAP2L	down	DF06_2
321.662	-1.23259	0.086526	-14.2453	4.79413726024707e-46	2.47422159176694e-44	RIPK1	down	DF06_2
168.831	-1.23207	0.121743	-10.1202	4.49401605228616e-24	9.24419101955263e-23	ERCC6	down	DF06_2
27.1713	-1.23154	0.27272	-4.51579	6.30818162691619e-06	3.20959389561718e-05	CSF1	down	DF06_2
82.0911	-1.23024	0.173303	-7.0988	1.25849086253274e-12	1.35130573673444e-11	C7orf60	down	DF06_2
142.888	-1.22974	0.124457	-9.88083	5.04128171578488e-23	9.87611094225668e-22	ZSCAN9	down	DF06_2
16.1731	-1.22928	0.432745	-2.84065	0.00450213	0.0117844	GDF9	down	DF06_2
12.4038	-1.22831	0.401278	-3.06101	0.00220594	0.00630962	RP1-39G22.7	down	DF06_2
18.4388	-1.22767	0.308864	-3.97479	7.04424518096448e-05	0.000293575	MAP1A	down	DF06_2
658.011	-1.22741	0.115003	-10.6728	1.3645152031575e-26	3.19801269559088e-25	AEN	down	DF06_2
56.6638	-1.22728	0.222977	-5.50407	3.71126713886422e-08	2.63373758169078e-07	RP11-465N4.4	down	DF06_2
490.388	-1.22478	0.148282	-8.2598	1.45912804347783e-16	2.02213519711619e-15	RPP25	down	DF06_2
494.49	-1.22474	0.101147	-12.1086	9.51186925100758e-34	3.02899553302848e-32	SSH2	down	DF06_2
93.7628	-1.2247	0.214634	-5.70598	1.15678152407151e-08	8.72524733635709e-08	RAPGEF6	down	DF06_2
253.874	-1.22413	0.123651	-9.89988	4.16764682744566e-23	8.19808014595493e-22	BRIX1	down	DF06_2
43.8608	-1.22409	0.259632	-4.71472	2.42042567453959e-06	1.31526767350881e-05	RAD51-AS1	down	DF06_2
897.537	-1.22288	0.0766607	-15.9518	2.76730614107627e-57	2.23856410816613e-55	KDM6A	down	DF06_2
157.724	-1.22255	0.181634	-6.73087	1.68656017159665e-11	1.64866122951936e-10	ZNF680	down	DF06_2
163.788	-1.2212	0.112279	-10.8765	1.4912914697563e-27	3.68320855454904e-26	FASTKD3	down	DF06_2
18.1769	-1.22097	0.309774	-3.9415	8.09731161887432e-05	0.000332838	CCDC160	down	DF06_2
1472.73	-1.22065	0.0954551	-12.7877	1.92023241561917e-37	7.05342514094398e-36	CHD8	down	DF06_2
320.768	-1.21959	0.0935654	-13.0346	7.77332321455625e-39	3.04981147047399e-37	WDR20	down	DF06_2
151.876	-1.21813	0.13009	-9.36375	7.69558611930869e-21	1.33343856235771e-19	ZNF226	down	DF06_2
327.236	-1.21786	0.102205	-11.9159	9.78603791874582e-33	2.94789037640211e-31	ZNF562	down	DF06_2
35.0199	-1.21638	0.252119	-4.82462	1.40270585828281e-06	7.91440503660433e-06	KDM8	down	DF06_2
286.781	-1.21637	0.127858	-9.51346	1.84417994805587e-21	3.32344769362408e-20	IP6K1	down	DF06_2
10.373	-1.21557	0.380949	-3.19091	0.00141824	0.0042956	CTA-984G1.5	down	DF06_2
255.176	-1.21543	0.117614	-10.334	4.94396870816567e-25	1.05934829507258e-23	ZBTB33	down	DF06_2
26.0783	-1.21385	0.252152	-4.81399	1.47949500561082e-06	8.33692368686728e-06	RP11-440D17.3	down	DF06_2
30.4587	-1.21368	0.247773	-4.89836	9.6639647478597e-07	5.58616733859622e-06	CCRN4L	down	DF06_2
465.295	-1.21281	0.0775339	-15.6423	3.75154950330321e-55	2.79888918642813e-53	CSRNP2	down	DF06_2
544.016	-1.21204	0.123634	-9.80344	1.08820681754119e-22	2.10889501558217e-21	CCNT1	down	DF06_2
55.7825	-1.21196	0.242122	-5.00558	5.56933102864599e-07	3.34554849734976e-06	RAB30-AS1	down	DF06_2
31.6241	-1.2119	0.250538	-4.83719	1.31689107125606e-06	7.46238273711766e-06	ZNF285	down	DF06_2
448.706	-1.20944	0.0848503	-14.2537	4.24866285683174e-46	2.20853777889965e-44	WTAP	down	DF06_2
667.537	-1.20927	0.0981729	-12.3178	7.26727263684502e-35	2.43352229530073e-33	GNA13	down	DF06_2
113.924	-1.20919	0.15538	-7.78214	7.13078927354872e-15	8.90513744577867e-14	ZNF280C	down	DF06_2
6.63694	-1.20713	0.52668	-2.29196	0.0219082	0.0465069	CTD-2319I12.4	down	DF06_2
352.561	-1.20587	0.0831534	-14.5017	1.1812457439555e-47	6.54182979508278e-46	MYLIP	down	DF06_2
106.745	-1.20514	0.163578	-7.36741	1.73976126695802e-13	1.97717620228323e-12	ZNF566	down	DF06_2
468.212	-1.20424	0.133431	-9.02521	1.7935862652843e-19	2.92147608979962e-18	ZBTB45	down	DF06_2
92.7242	-1.20338	0.14537	-8.27805	1.25211525574998e-16	1.73859282232825e-15	ZNF18	down	DF06_2
89.8905	-1.20255	0.139812	-8.60123	7.88644870627108e-18	1.17675621680412e-16	VDR	down	DF06_2
293.662	-1.20246	0.107081	-11.2294	2.9235897035952e-29	7.72417764074629e-28	ZNF480	down	DF06_2
241.846	-1.20151	0.115981	-10.3595	3.78925146209949e-25	8.21708310282689e-24	FAM117B	down	DF06_2
73.2713	-1.2005	0.15541	-7.72472	1.12096406193495e-14	1.3890500454218e-13	MBLAC2	down	DF06_2
70.4394	-1.20026	0.17388	-6.90279	5.09918499293094e-12	5.218419666895e-11	ZBTB26	down	DF06_2
193.572	-1.19972	0.115025	-10.4301	1.80676307359634e-25	3.97184450331508e-24	ZNF324B	down	DF06_2
9.09765	-1.19857	0.423822	-2.828	0.004684	0.0121962	ZNF615	down	DF06_2
170.741	-1.19854	0.110783	-10.8188	2.80481858346006e-27	6.83360114775658e-26	TEF	down	DF06_2
153.105	-1.19821	0.110929	-10.8016	3.38196144564405e-27	8.15692845156258e-26	UBIAD1	down	DF06_2
11.715	-1.1976	0.363378	-3.29574	0.000981611	0.00310916	RP11-522I20.3	down	DF06_2
383.958	-1.19745	0.0862019	-13.8912	7.15875551951191e-44	3.39075397123197e-42	CENPL	down	DF06_2
39.5036	-1.19725	0.238435	-5.02128	5.13288228930252e-07	3.10278640149735e-06	SPATA7	down	DF06_2
573.144	-1.19691	0.119821	-9.98919	1.69958286693095e-23	3.39892968068593e-22	KAT6B	down	DF06_2
6.03961	-1.19616	0.514087	-2.32677	0.0199777	0.0430177	PLCL2	down	DF06_2
209.096	-1.19554	0.108329	-11.0362	2.55593394975459e-28	6.51378636150731e-27	TRIM4	down	DF06_2
19.8404	-1.19551	0.298892	-3.99981	6.33942926402037e-05	0.000266671	PLAUR	down	DF06_2
176.341	-1.19434	0.123081	-9.70366	2.90859266745622e-22	5.50339366868621e-21	ARHGAP24	down	DF06_2
19.2016	-1.19365	0.304988	-3.91376	9.08709895053389e-05	0.000369828	MCF2L-AS1	down	DF06_2
144.549	-1.1934	0.137917	-8.65298	5.01736682352908e-18	7.56492826094191e-17	ZNF407	down	DF06_2
341.739	-1.19216	0.086823	-13.731	6.62496150709202e-43	3.04769395337438e-41	ZNF473	down	DF06_2
113.155	-1.19162	0.162179	-7.34752	2.0191603439536e-13	2.2892826608337e-12	POC5	down	DF06_2
185.398	-1.19091	0.113148	-10.5252	6.6135177368964e-26	1.47183990561934e-24	ZNF746	down	DF06_2
466.613	-1.18965	0.0733914	-16.2096	4.31153865623727e-59	3.69534792328336e-57	EIF1AD	down	DF06_2
7.21599	-1.18774	0.445033	-2.66888	0.00761036	0.0187543	CTD-2538C1.2	down	DF06_2
763.971	-1.18762	0.0796794	-14.905	3.05733689657672e-50	1.85749341661638e-48	SH3BP4	down	DF06_2
65.1724	-1.18648	0.221176	-5.36443	8.12064365134947e-08	5.49995992172065e-07	RAB11FIP2	down	DF06_2
9.63368	-1.18597	0.365202	-3.24744	0.00116447	0.00360895	SWSAP1	down	DF06_2
12.6858	-1.18532	0.383658	-3.08952	0.00200483	0.00581634	ZNF775	down	DF06_2
425.381	-1.18526	0.0732747	-16.1755	7.50585161117418e-59	6.35745631466453e-57	EXO1	down	DF06_2
286.191	-1.1848	0.106445	-11.1307	8.89678795358037e-29	2.30819549087574e-27	SIX2	down	DF06_2
36.9896	-1.18439	0.2301	-5.14728	2.64291532938985e-07	1.67940590590841e-06	SNAPC1	down	DF06_2
428.742	-1.18337	0.0861186	-13.7412	5.74967783971346e-43	2.65351317993699e-41	PDP1	down	DF06_2
682.228	-1.18323	0.121033	-9.77606	1.42656679867763e-22	2.7498173138098e-21	CHD1	down	DF06_2
74.3814	-1.18282	0.160437	-7.37251	1.67447465872937e-13	1.91051985824439e-12	YAE1D1	down	DF06_2
679.877	-1.18163	0.143859	-8.21377	2.1435653095305e-16	2.94234479427357e-15	ABL2	down	DF06_2
199.227	-1.1815	0.148656	-7.94787	1.89752756931961e-15	2.46148643879577e-14	DBF4	down	DF06_2
6.26053	-1.18135	0.518269	-2.27942	0.0226418	0.0477965	RP11-327P2.5	down	DF06_2
367.975	-1.18079	0.0901925	-13.0919	3.66254667606401e-39	1.46085899137523e-37	TOB2	down	DF06_2
74.9132	-1.18058	0.170209	-6.93608	4.03118917509097e-12	4.16691262972971e-11	BCAR3	down	DF06_2
94.0477	-1.18056	0.163105	-7.23805	4.55178214016502e-13	5.02615882179725e-12	YARS2	down	DF06_2
38.8879	-1.18026	0.235241	-5.01724	5.24187236633936e-07	3.16203268550149e-06	AP001372.2	down	DF06_2
366.666	-1.17998	0.0883474	-13.3562	1.09059423509683e-40	4.52549463722169e-39	OSER1	down	DF06_2
34.3491	-1.17932	0.274339	-4.29876	1.71757748419951e-05	8.06231659700503e-05	AGAP2-AS1	down	DF06_2
7.79158	-1.17821	0.450925	-2.61288	0.00897826	0.0216184	AF230666.2	down	DF06_2
1239.21	-1.17721	0.0595349	-19.7735	5.03734987090308e-87	9.93600010837444e-85	ZNFX1	down	DF06_2
433.908	-1.17672	0.104743	-11.2344	2.76439711313277e-29	7.34401365904036e-28	CCDC117	down	DF06_2
78.9822	-1.17654	0.172894	-6.80498	1.01060912971979e-11	1.00980805536897e-10	FAM50B	down	DF06_2
154.871	-1.17609	0.114287	-10.2906	7.76659527364443e-25	1.65430777137879e-23	E2F6	down	DF06_2
127.084	-1.17516	0.149596	-7.85553	3.98087642461081e-15	5.05027662008556e-14	TRMT5	down	DF06_2
357.488	-1.17506	0.110432	-10.6406	1.9286965839392e-26	4.47202932562649e-25	TRIM24	down	DF06_2
209.778	-1.17472	0.110616	-10.6198	2.41030232806076e-26	5.55295091547951e-25	CCDC127	down	DF06_2
12.0631	-1.174	0.357422	-3.28464	0.00102112	0.00322012	HRH1	down	DF06_2
233.742	-1.17381	0.130419	-9.00028	2.25146858154148e-19	3.64666997813451e-18	FOXP1	down	DF06_2
2154.88	-1.17369	0.060689	-19.3395	2.49998015591127e-83	4.67496289155408e-81	FAM84B	down	DF06_2
407.197	-1.17291	0.093838	-12.4993	7.53164808953596e-36	2.62586442714838e-34	TLK2	down	DF06_2
849.522	-1.17277	0.0893746	-13.122	2.46498298825402e-39	9.88671031974084e-38	MAP3K9	down	DF06_2
176.219	-1.17249	0.123452	-9.49756	2.1487193025479e-21	3.85778170042235e-20	MB21D1	down	DF06_2
592.719	-1.17216	0.126522	-9.26448	1.9602335278673e-20	3.33633600091741e-19	ZNF24	down	DF06_2
14.3252	-1.17159	0.34314	-3.41431	0.000639437	0.0021254	AC062029.1	down	DF06_2
743.39	-1.17129	0.0733971	-15.9582	2.49704240068843e-57	2.03135104675213e-55	SAP130	down	DF06_2
20.0471	-1.17121	0.31286	-3.74357	0.000181421	0.000689255	ZNF653	down	DF06_2
1422.18	-1.17087	0.0586698	-19.957	1.30372684818854e-88	2.72063230247345e-86	DIDO1	down	DF06_2
12.3784	-1.1701	0.405334	-2.88674	0.00389251	0.0103601	RP11-443P15.2	down	DF06_2
183.61	-1.16983	0.152042	-7.69414	1.4245205588179e-14	1.75613626082354e-13	PHRF1	down	DF06_2
37.8838	-1.16966	0.247066	-4.73422	2.19895220315483e-06	1.20253371717533e-05	ZNF565	down	DF06_2
320.634	-1.1696	0.0982254	-11.9073	1.0839621346343e-32	3.25844901390383e-31	MECOM	down	DF06_2
962.4	-1.16845	0.0814747	-14.3412	1.20866825645918e-46	6.46974506496494e-45	FOXK1	down	DF06_2
60.5039	-1.16839	0.182964	-6.38592	1.70371430697547e-10	1.53227871993378e-09	RP5-1139B12.3	down	DF06_2
329.843	-1.16749	0.0866079	-13.4801	2.04693582142365e-41	8.7459432915962e-40	MIEF1	down	DF06_2
155.078	-1.16657	0.164448	-7.09387	1.3041321519622e-12	1.39614861383671e-11	ZBTB48	down	DF06_2
12.9558	-1.16648	0.383189	-3.04415	0.00233342	0.006627	PRR18	down	DF06_2
327.191	-1.16645	0.0964533	-12.0935	1.1437718427184e-33	3.61959796995654e-32	FIGNL1	down	DF06_2
167.157	-1.16541	0.142032	-8.20529	2.30033446540511e-16	3.14553807857248e-15	FOXO1	down	DF06_2
284.547	-1.16444	0.0943762	-12.3383	5.63151503228465e-35	1.90795729293804e-33	SCYL3	down	DF06_2
160.603	-1.16215	0.152483	-7.62147	2.50796825721879e-14	3.03209361340834e-13	LIG4	down	DF06_2
98.842	-1.16103	0.161451	-7.1912	6.42262875008781e-13	7.04336872601024e-12	MAPK7	down	DF06_2
1523.57	-1.16087	0.0634743	-18.2889	1.01480602724928e-74	1.55448850918748e-72	STK35	down	DF06_2
628.388	-1.16015	0.106153	-10.9291	8.36856008162047e-28	2.08836909211877e-26	PIAS1	down	DF06_2
9.36142	-1.15937	0.442719	-2.61876	0.00882505	0.0213101	AP000487.5	down	DF06_2
192.697	-1.15916	0.147834	-7.84099	4.47009111275651e-15	5.66093596592621e-14	ABCA1	down	DF06_2
33.5915	-1.15907	0.249682	-4.64218	3.44751088639345e-06	1.82636899386237e-05	GCNT4	down	DF06_2
11.422	-1.15874	0.430229	-2.69332	0.00707442	0.0175962	NTAN1P2	down	DF06_2
17.2858	-1.15845	0.353784	-3.27445	0.00105867	0.00332037	PHOSPHO2	down	DF06_2
73.6443	-1.15823	0.168437	-6.87634	6.141172772664e-12	6.24924005325717e-11	C18orf21	down	DF06_2
22.7701	-1.15768	0.331752	-3.48959	0.000483753	0.00165728	MCCC1-AS1	down	DF06_2
272.816	-1.15716	0.0845548	-13.6853	1.24262686534932e-42	5.59143257317653e-41	CSRP2BP	down	DF06_2
281.634	-1.15692	0.098222	-11.7786	5.03312511086705e-32	1.48204434501789e-30	VPS37B	down	DF06_2
157.282	-1.15674	0.136889	-8.45016	2.90911816600753e-17	4.19723371466357e-16	SDR42E1	down	DF06_2
7.65534	-1.15655	0.454882	-2.54253	0.0110054	0.025721	AC016722.4	down	DF06_2
38.8398	-1.1558	0.194387	-5.94586	2.75001595417315e-09	2.21462414564537e-08	AC091729.9	down	DF06_2
143.557	-1.15468	0.131496	-8.7811	1.61877669144815e-18	2.50820299442952e-17	NFKBID	down	DF06_2
83.7067	-1.15463	0.179106	-6.44662	1.14371922922134e-10	1.04561353533702e-09	SDHAF1	down	DF06_2
162.173	-1.15342	0.133399	-8.64644	5.31318989806429e-18	7.98586861609893e-17	CCDC101	down	DF06_2
261.346	-1.1534	0.128344	-8.98674	2.54664091965333e-19	4.1154974862052e-18	PALB2	down	DF06_2
18.7632	-1.15319	0.347395	-3.31954	0.000901648	0.00288991	RP11-95P2.1	down	DF06_2
120.909	-1.15314	0.135649	-8.50092	1.8808717546944e-17	2.73838952435234e-16	MAPKAPK5-AS1	down	DF06_2
249.531	-1.15286	0.13491	-8.54543	1.28063636082117e-17	1.88546860526217e-16	HDHD3	down	DF06_2
50.6925	-1.15188	0.208343	-5.5288	3.22435638106802e-08	2.29958988421626e-07	FOXO6	down	DF06_2
19.3079	-1.15166	0.33273	-3.46125	0.000537673	0.00182078	FBXO43	down	DF06_2
781.712	-1.15041	0.0671723	-17.1263	9.44738747204444e-66	1.05451885434084e-63	HUNK	down	DF06_2
21.6745	-1.15029	0.325155	-3.53768	0.000403663	0.00141317	KCNK1	down	DF06_2
60.3178	-1.14978	0.182928	-6.28539	3.27021589122035e-10	2.87296147758888e-09	ZNF581	down	DF06_2
235.986	-1.14893	0.160621	-7.15305	8.48690866519002e-13	9.21591235822558e-12	CTC-444N24.11	down	DF06_2
15.5131	-1.14891	0.320816	-3.58119	0.000342031	0.00121573	CHST10	down	DF06_2
83.9382	-1.14786	0.16557	-6.93278	4.12650609625496e-12	4.25932338924553e-11	ZNF432	down	DF06_2
15.4699	-1.14736	0.386026	-2.97224	0.00295637	0.00815338	METTL12	down	DF06_2
16.6072	-1.14523	0.299369	-3.82549	0.000130512	0.000513735	RP5-1148A21.3	down	DF06_2
637.672	-1.1446	0.119428	-9.58403	9.33304586208254e-22	1.71630303152141e-20	MAP3K1	down	DF06_2
143.552	-1.14434	0.132584	-8.631	6.08156170934567e-18	9.12170906800711e-17	TRIM35	down	DF06_2
357.632	-1.14431	0.0838792	-13.6424	2.24095551730387e-42	1.00209684762914e-40	PWWP2A	down	DF06_2
119.848	-1.14408	0.141378	-8.09235	5.8523651118001e-16	7.80261159674164e-15	FAM83G	down	DF06_2
26.3621	-1.14379	0.290072	-3.94314	8.04231655081284e-05	0.000330766	HYPK	down	DF06_2
8.6788	-1.14347	0.427908	-2.67223	0.00753497	0.0186004	AC009403.2	down	DF06_2
1145.68	-1.1433	0.0492575	-23.2106	3.56071057167956e-119	1.7090223840538e-116	SRSF7	down	DF06_2
383.193	-1.14152	0.121349	-9.40689	5.11056932863134e-21	8.97403509304423e-20	PDE4D	down	DF06_2
496.68	-1.14123	0.0877416	-13.0067	1.12093733689976e-38	4.35050585283547e-37	MCM10	down	DF06_2
27.5836	-1.14091	0.25359	-4.49901	6.82690567465496e-06	3.43828663201668e-05	CCDC19	down	DF06_2
121.007	-1.14026	0.119846	-9.51438	1.82799992622343e-21	3.30255595203151e-20	SETMAR	down	DF06_2
1582.08	-1.14006	0.078282	-14.5635	4.79176889974785e-48	2.70575217205762e-46	SIN3A	down	DF06_2
247.503	-1.13857	0.110021	-10.3486	4.24433928791672e-25	9.15396442895028e-24	PHLPP2	down	DF06_2
286.903	-1.13731	0.0946393	-12.0173	2.88240635257199e-33	9.00298678322866e-32	ZNF275	down	DF06_2
54.637	-1.13669	0.207165	-5.48686	4.09134354789747e-08	2.88497824418098e-07	THAP3	down	DF06_2
83.4194	-1.1365	0.206519	-5.50311	3.73153861757143e-08	2.64681894356704e-07	RP11-465B22.8	down	DF06_2
22.372	-1.13649	0.323113	-3.51732	0.000435927	0.00151052	FAM200B	down	DF06_2
95.2227	-1.13487	0.166755	-6.80564	1.00597964535064e-11	1.00590978565305e-10	IPPK	down	DF06_2
11.1069	-1.13427	0.471583	-2.40523	0.0161621	0.0357699	GPR156	down	DF06_2
17.6654	-1.13417	0.309762	-3.66143	0.000250808	0.000923865	ZEB1-AS1	down	DF06_2
204.406	-1.13417	0.117266	-9.67178	3.97397355345631e-22	7.47013644859236e-21	ZNF302	down	DF06_2
10.1238	-1.13305	0.428263	-2.6457	0.00815229	0.0198789	LRRC8E	down	DF06_2
616.723	-1.1318	0.0896897	-12.619	1.65825601077271e-36	5.92487054568642e-35	MSL2	down	DF06_2
71.2282	-1.13164	0.199139	-5.68265	1.32622315019354e-08	9.94598288522749e-08	THAP9	down	DF06_2
213.702	-1.13088	0.101937	-11.0939	1.34319317015955e-28	3.44752913674285e-27	FBXO42	down	DF06_2
27.7451	-1.13028	0.279769	-4.04005	5.34398936451829e-05	0.000228468	NABP1	down	DF06_2
9.76052	-1.12996	0.463428	-2.43827	0.0147578	0.0330068	RP11-244O19.1	down	DF06_2
200.736	-1.12975	0.110663	-10.2089	1.80942054786329e-24	3.79240851072539e-23	ZNF701	down	DF06_2
46.8888	-1.12965	0.216915	-5.20779	1.9110091107332e-07	1.23559138686338e-06	PSMA2	down	DF06_2
37.3343	-1.12959	0.255781	-4.41625	1.00428886031032e-05	4.90694105857085e-05	ATXN7L2	down	DF06_2
149.964	-1.12869	0.191252	-5.90161	3.59960527556656e-09	2.87150783173866e-08	LRFN1	down	DF06_2
22.5491	-1.12712	0.377196	-2.98816	0.00280661	0.00780162	VPS37D	down	DF06_2
263.786	-1.12591	0.110588	-10.1811	2.40757238506664e-24	5.03144191183956e-23	RFX2	down	DF06_2
221.402	-1.12404	0.101147	-11.1129	1.08526571844684e-28	2.80049123295986e-27	SPRTN	down	DF06_2
38.8595	-1.12385	0.194122	-5.78939	7.06415844942417e-09	5.46277215431035e-08	ZFP69	down	DF06_2
141.826	-1.12375	0.131722	-8.53126	1.44763471080254e-17	2.11834270333799e-16	PDP2	down	DF06_2
47.2319	-1.12246	0.225774	-4.97164	6.63891502678972e-07	3.9452636182726e-06	MOB3C	down	DF06_2
34.7977	-1.12219	0.274754	-4.08435	4.41995618516657e-05	0.000192333	RP11-332H14.2	down	DF06_2
405.998	-1.12173	0.108124	-10.3744	3.24160256629978e-25	7.08282782278461e-24	ZFP62	down	DF06_2
400.93	-1.12108	0.102544	-10.9327	8.0394458191408e-28	2.00972188107306e-26	KIFC1	down	DF06_2
13.9837	-1.12082	0.407253	-2.75215	0.00592045	0.0150006	EXOC3L1	down	DF06_2
255.357	-1.1203	0.123854	-9.04536	1.49169368652441e-19	2.4380133248882e-18	PHF17	down	DF06_2
55.706	-1.11958	0.192231	-5.82415	5.74029279884915e-09	4.4774905747903e-08	PLD6	down	DF06_2
475.307	-1.11808	0.108919	-10.2653	1.01038356270425e-24	2.13948719402625e-23	PLAGL2	down	DF06_2
7.19658	-1.11735	0.488776	-2.28601	0.0222537	0.0471361	RP11-434I12.2	down	DF06_2
102.277	-1.11706	0.155089	-7.20271	5.90256448838607e-13	6.4878645853642e-12	IKZF5	down	DF06_2
458.449	-1.11539	0.190597	-5.85208	4.8546247894809e-09	3.81976734118773e-08	ZFHX3	down	DF06_2
244.519	-1.11431	0.115598	-9.63953	5.44376860596397e-22	1.01534746317714e-20	NSUN3	down	DF06_2
115.023	-1.11388	0.121104	-9.19767	3.6579825088979e-20	6.12456862158382e-19	ZNF266	down	DF06_2
25.2002	-1.11379	0.258098	-4.31539	1.59323192365235e-05	7.52162179300663e-05	ZFP82	down	DF06_2
334.48	-1.11283	0.118606	-9.38261	6.43609458447583e-21	1.12059644403709e-19	NAA30	down	DF06_2
21.6657	-1.1124	0.329898	-3.37194	0.000746394	0.00243953	AC009237.8	down	DF06_2
472.683	-1.11201	0.10544	-10.5464	5.28018950413811e-26	1.19168414843393e-24	FAM46C	down	DF06_2
159.246	-1.11179	0.119626	-9.29385	1.48805674938659e-20	2.53868828606842e-19	GAREM	down	DF06_2
643.513	-1.11153	0.105142	-10.5717	4.03190304063005e-26	9.17146475229575e-25	TBK1	down	DF06_2
113.389	-1.11141	0.135428	-8.20663	2.27480553550609e-16	3.11358601765705e-15	ZNF550	down	DF06_2
319.163	-1.11103	0.12015	-9.24707	2.30725679130532e-20	3.91309664758602e-19	UTP15	down	DF06_2
8.33833	-1.10977	0.431981	-2.56902	0.0101985	0.0241368	C10orf55	down	DF06_2
154.799	-1.10963	0.119944	-9.25123	2.21933600824431e-20	3.77287121401533e-19	ZNF197	down	DF06_2
24.951	-1.10959	0.317274	-3.49724	0.000470096	0.00161511	AC027601.1	down	DF06_2
1559.53	-1.10956	0.0849272	-13.0648	5.22949889426034e-39	2.06866908182568e-37	ARID1A	down	DF06_2
18.3676	-1.1095	0.317817	-3.49099	0.000481235	0.00165023	CTD-2006H14.2	down	DF06_2
1190.64	-1.1094	0.0648351	-17.1111	1.22737245779466e-65	1.35945661690656e-63	NET1	down	DF06_2
7.53689	-1.10778	0.474954	-2.33239	0.0196801	0.0424403	MIR4519	down	DF06_2
104.348	-1.10732	0.147713	-7.49642	6.55868671347667e-14	7.69670171046052e-13	TBC1D10A	down	DF06_2
51.1001	-1.10661	0.268333	-4.12401	3.72338589056648e-05	0.000164811	IFIT3	down	DF06_2
14.9665	-1.10615	0.387255	-2.85639	0.00428491	0.011286	RP11-288L9.4	down	DF06_2
241.008	-1.10389	0.131992	-8.36331	6.09807222316139e-17	8.62535775454822e-16	ZNF282	down	DF06_2
36.8262	-1.10234	0.219392	-5.02452	5.04687746291765e-07	3.05721449678381e-06	ZNF287	down	DF06_2
297.456	-1.10201	0.128855	-8.55233	1.20623570741051e-17	1.77774697553776e-16	FOXN2	down	DF06_2
921.444	-1.09767	0.128552	-8.5387	1.35738794497238e-17	1.99235769823214e-16	RSF1	down	DF06_2
455.742	-1.09733	0.12495	-8.78215	1.60381312641942e-18	2.48850271630531e-17	ZNF654	down	DF06_2
51.7515	-1.0972	0.197789	-5.54731	2.90094980117276e-08	2.08541069331436e-07	ZNF674	down	DF06_2
176.354	-1.09709	0.126054	-8.70335	3.22228073036541e-18	4.90980108323084e-17	MKI67IP	down	DF06_2
75.1253	-1.09672	0.162674	-6.74182	1.56414995952761e-11	1.53525530110689e-10	KLF9	down	DF06_2
271.231	-1.09623	0.265648	-4.12662	3.68126955703852e-05	0.000163047	REL	down	DF06_2
94.2794	-1.09571	0.161318	-6.7922	1.10433822911891e-11	1.09513541054292e-10	SPATA5L1	down	DF06_2
649.022	-1.09523	0.0943029	-11.6139	3.50163429135597e-31	1.00039746351656e-29	SYNJ1	down	DF06_2
768.279	-1.09435	0.0815208	-13.4242	4.35999461845911e-41	1.84645772091743e-39	TAF5L	down	DF06_2
222.379	-1.09431	0.112694	-9.71042	2.72203164015472e-22	5.17078279506435e-21	EIF4ENIF1	down	DF06_2
12.3463	-1.09362	0.394211	-2.7742	0.00553373	0.0141302	AP006621.6	down	DF06_2
663.375	-1.09346	0.0633611	-17.2575	9.82648583891864e-67	1.15976696389008e-64	CRKL	down	DF06_2
158.009	-1.09198	0.137464	-7.94377	1.96125957175718e-15	2.53958422425645e-14	JDP2	down	DF06_2
376.185	-1.09187	0.0902754	-12.0948	1.1244924458995e-33	3.56642438953897e-32	HMGXB4	down	DF06_2
1659.29	-1.0906	0.0636751	-17.1276	9.23831626607592e-66	1.03923840558771e-63	MSH6	down	DF06_2
135.72	-1.09004	0.149209	-7.30548	2.76276915724902e-13	3.10789946056474e-12	ABHD13	down	DF06_2
418.4	-1.08975	0.125942	-8.65277	5.02643336105772e-18	7.57067091693202e-17	GMEB2	down	DF06_2
598.088	-1.08936	0.080472	-13.5371	9.43900151460498e-42	4.0937404460481e-40	ZMYND8	down	DF06_2
664.259	-1.08905	0.070226	-15.5077	3.07471341210927e-54	2.20262678711251e-52	ENC1	down	DF06_2
1376.53	-1.0883	0.0720719	-15.1002	1.61472071919068e-51	1.04261720339133e-49	ARF6	down	DF06_2
189.466	-1.08652	0.162333	-6.69314	2.184266028975e-11	2.11365904242009e-10	EXOSC4	down	DF06_2
394.941	-1.08651	0.114937	-9.45313	3.28855573205477e-21	5.83151650072125e-20	FAM222A	down	DF06_2
366.537	-1.08615	0.0916091	-11.8564	1.99371381005806e-32	5.94357870621656e-31	VPS18	down	DF06_2
542.354	-1.08593	0.0795356	-13.6534	1.92708746156953e-42	8.64427799350147e-41	ITPRIPL2	down	DF06_2
104.963	-1.08561	0.131588	-8.25003	1.58354386301485e-16	2.18614075585339e-15	C9orf156	down	DF06_2
16.1299	-1.08559	0.341124	-3.1824	0.00146061	0.00440816	RAB4B	down	DF06_2
410.37	-1.08462	0.111131	-9.75983	1.67429977307088e-22	3.20588330218719e-21	KLHL20	down	DF06_2
129.734	-1.08411	0.119491	-9.07278	1.16014720953852e-19	1.91132261672142e-18	ORC1	down	DF06_2
178.036	-1.08324	0.174971	-6.19098	5.97921134048478e-10	5.13691313195945e-09	ZNF354A	down	DF06_2
295.838	-1.08276	0.101706	-10.646	1.82028015475086e-26	4.23428335189945e-25	PPARGC1B	down	DF06_2
452.878	-1.0825	0.0734569	-14.7365	3.75885916916332e-49	2.17364711553344e-47	MAP3K4	down	DF06_2
237.792	-1.08212	0.121197	-8.92859	4.31480786908264e-19	6.89555144360943e-18	NCK1	down	DF06_2
49.2287	-1.0817	0.192111	-5.6306	1.79586602116574e-08	1.32540619368352e-07	CD3EAP	down	DF06_2
13.9587	-1.08116	0.387604	-2.78935	0.00528132	0.0135578	PAN3-AS1	down	DF06_2
27.1735	-1.07931	0.262861	-4.106	4.02564820075563e-05	0.000176724	TMEM102	down	DF06_2
58.546	-1.07912	0.200995	-5.36887	7.92331277579832e-08	5.38149908767547e-07	ZNF112	down	DF06_2
222.453	-1.07834	0.134619	-8.01036	1.14371200542296e-15	1.50258295310997e-14	NAB2	down	DF06_2
191.031	-1.0768	0.13758	-7.82677	5.0056910507638e-15	6.32253907367964e-14	TRIM23	down	DF06_2
174.276	-1.07516	0.119878	-8.96884	2.99652500545403e-19	4.81550932517105e-18	ZNF189	down	DF06_2
9.14915	-1.07468	0.414922	-2.59008	0.00959535	0.0228899	ACTRT3	down	DF06_2
105.48	-1.0732	0.153077	-7.01083	2.36900361218512e-12	2.49533891820435e-11	BIN3	down	DF06_2
10.9676	-1.0728	0.439584	-2.44048	0.0146677	0.0328308	TSACC	down	DF06_2
131.426	-1.07239	0.15306	-7.00637	2.44575616221521e-12	2.57054328319247e-11	PDZRN3	down	DF06_2
347.647	-1.07177	0.102689	-10.4371	1.67894494614198e-25	3.70216359563529e-24	RBM15	down	DF06_2
207.376	-1.07013	0.184717	-5.79332	6.90089363474794e-09	5.34800685935068e-08	ZNF260	down	DF06_2
81.6383	-1.06988	0.171071	-6.254	4.00064018425466e-10	3.48699866907282e-09	PRICKLE2	down	DF06_2
21.2213	-1.06953	0.269369	-3.97049	7.17252549340419e-05	0.000298662	TMEM60	down	DF06_2
84.4595	-1.06878	0.151866	-7.03769	1.95450275085681e-12	2.07390457697768e-11	DDIT3	down	DF06_2
13.2423	-1.06768	0.375353	-2.84446	0.00444873	0.0116616	RP11-44N12.5	down	DF06_2
84.666	-1.06752	0.15659	-6.81729	9.27745338084403e-12	9.30913248994935e-11	ZNF17	down	DF06_2
170.483	-1.06661	0.150343	-7.09455	1.29770128524937e-12	1.3913328969699e-11	RAB30	down	DF06_2
760.207	-1.06627	0.0994838	-10.718	8.37816539597088e-27	1.99071292964661e-25	CDC5L	down	DF06_2
46.1566	-1.06588	0.195606	-5.44912	5.06203155214964e-08	3.52627926073549e-07	LINC00909	down	DF06_2
120.391	-1.06578	0.150179	-7.09669	1.27780631052237e-12	1.3710233282572e-11	C17orf53	down	DF06_2
477.15	-1.06499	0.0864139	-12.3243	6.70216933896214e-35	2.25477888578775e-33	CSNK1G1	down	DF06_2
2135.33	-1.06454	0.124355	-8.56047	1.12405883920469e-17	1.66173749750599e-16	NUFIP2	down	DF06_2
12.1672	-1.06445	0.434373	-2.45055	0.0142639	0.0320465	TUBB3	down	DF06_2
384.934	-1.06436	0.0898768	-11.8425	2.35437370429346e-32	7.00426177027305e-31	FOXO3	down	DF06_2
749.534	-1.06273	0.111207	-9.55637	1.21955347661811e-21	2.22001902779067e-20	RSRC2	down	DF06_2
39.9464	-1.06181	0.207425	-5.11902	3.07131621467051e-07	1.92864728194682e-06	NDUFAF4	down	DF06_2
354.828	-1.06173	0.106729	-9.94788	2.5761152629058e-23	5.09525874595887e-22	SPRY4	down	DF06_2
15.2916	-1.06117	0.335696	-3.16111	0.0015717	0.0046952	RP11-299J3.8	down	DF06_2
167.54	-1.06085	0.136486	-7.77257	7.69100776357277e-15	9.59643161071788e-14	FAM109A	down	DF06_2
287.887	-1.06053	0.0919602	-11.5325	9.04724656647911e-31	2.52463766106071e-29	ZNF331	down	DF06_2
84.8551	-1.05943	0.206407	-5.13272	2.85586345885844e-07	1.80199728063553e-06	ZNF124	down	DF06_2
202.272	-1.05905	0.129809	-8.15849	3.3923945737217e-16	4.58658117061209e-15	ZC3H6	down	DF06_2
40.445	-1.05881	0.220773	-4.7959	1.61949200051725e-06	9.05946593451741e-06	ZSCAN21	down	DF06_2
892.119	-1.0587	0.0927892	-11.4098	3.73743706826134e-30	1.02310563395238e-28	FBXO45	down	DF06_2
525.387	-1.05808	0.145111	-7.2915	3.06513728780059e-13	3.43462348692923e-12	MIER3	down	DF06_2
260.225	-1.05801	0.10768	-9.8255	8.74367102291192e-23	1.70596367288494e-21	C11orf24	down	DF06_2
132.459	-1.05791	0.123957	-8.53453	1.40720602551042e-17	2.06337673740576e-16	ALKBH2	down	DF06_2
226.334	-1.05737	0.106583	-9.92066	3.38505032257009e-23	6.66776191445782e-22	TTF1	down	DF06_2
551.311	-1.05733	0.0980546	-10.783	4.13949395290242e-27	9.934095571307e-26	UMPS	down	DF06_2
34.3532	-1.05663	0.237053	-4.45736	8.29769400401632e-06	4.11569052579507e-05	HOXD4	down	DF06_2
96.7709	-1.05606	0.144209	-7.32311	2.4228852475138e-13	2.73624507285892e-12	TRIM68	down	DF06_2
29.5095	-1.05433	0.261224	-4.03609	5.43492114333863e-05	0.000231737	ADAT3	down	DF06_2
240.252	-1.0529	0.118098	-8.91543	4.85916349354095e-19	7.75688416225013e-18	USPL1	down	DF06_2
479.32	-1.05249	0.142644	-7.37841	1.60188692395648e-13	1.83205479094912e-12	TPRN	down	DF06_2
348.7	-1.05162	0.154725	-6.79669	1.07051516423961e-11	1.06379212214535e-10	CASP8AP2	down	DF06_2
175.238	-1.05055	0.110539	-9.50388	2.02203293096137e-21	3.63486294293542e-20	PELI1	down	DF06_2
862.679	-1.04752	0.0635142	-16.4928	4.13572699371454e-61	3.91778506463787e-59	RFWD3	down	DF06_2
1284.36	-1.04697	0.118253	-8.85365	8.47061983182624e-19	1.32863240695497e-17	ZNF148	down	DF06_2
119.324	-1.04661	0.148926	-7.02769	2.09978461753723e-12	2.21825375700063e-11	ARRDC3	down	DF06_2
1363.27	-1.04636	0.0924238	-11.3213	1.02929976848263e-29	2.77595126771165e-28	TNRC6C	down	DF06_2
530.302	-1.04608	0.098277	-10.6442	1.85519433031643e-26	4.30853921971392e-25	KBTBD2	down	DF06_2
8.61111	-1.04541	0.445133	-2.34854	0.0188474	0.0409017	ZNF569	down	DF06_2
131.996	-1.04538	0.158957	-6.57651	4.81624370642154e-11	4.53262046593227e-10	HELQ	down	DF06_2
777.58	-1.04392	0.0984999	-10.5981	3.03995460440869e-26	6.95903121603827e-25	PLEKHG3	down	DF06_2
36.0317	-1.04387	0.22276	-4.68606	2.78507955730178e-06	1.49971430611774e-05	RWDD2A	down	DF06_2
227.66	-1.04124	0.0963631	-10.8054	3.24637428388452e-27	7.84304418014314e-26	POLR3B	down	DF06_2
274.228	-1.04091	0.0972774	-10.7005	1.01262900883785e-26	2.39030247512397e-25	ZBED4	down	DF06_2
104.184	-1.04079	0.153633	-6.77452	1.24817362993037e-11	1.23606960779693e-10	KLHL25	down	DF06_2
285.515	-1.04075	0.0919282	-11.3213	1.02948675391209e-29	2.77595126771165e-28	MOB3A	down	DF06_2
70.0008	-1.04071	0.211097	-4.93002	8.22227150534191e-07	4.80099300103075e-06	ZNF449	down	DF06_2
97.2027	-1.04056	0.170065	-6.11861	9.43930347747126e-10	7.93904969463251e-09	PER1	down	DF06_2
663.596	-1.0398	0.161961	-6.42004	1.36235228973577e-10	1.23685438965355e-09	POU2F1	down	DF06_2
24.6042	-1.03934	0.269294	-3.85948	0.00011363	0.000453357	SP5	down	DF06_2
10.9945	-1.03819	0.4104	-2.52971	0.0114156	0.0265761	ZNF850	down	DF06_2
16.2878	-1.03731	0.356226	-2.91195	0.00359176	0.00965605	RP11-50E11.3	down	DF06_2
138.31	-1.03582	0.14527	-7.13034	1.00117670570719e-12	1.08146612044095e-11	C16orf52	down	DF06_2
401.434	-1.03513	0.103084	-10.0416	1.00051171371331e-23	2.01769862265518e-22	ZNF12	down	DF06_2
92.037	-1.03409	0.168959	-6.12036	9.33647183764755e-10	7.86174608130334e-09	SMAD7	down	DF06_2
210.276	-1.03409	0.146569	-7.05529	1.72241851346782e-12	1.83575900632296e-11	ESCO1	down	DF06_2
14.6233	-1.03342	0.347225	-2.97622	0.00291825	0.00806524	RP11-305E6.4	down	DF06_2
358.003	-1.03308	0.156655	-6.59461	4.26362860673016e-11	4.02306607524952e-10	TNRC6B	down	DF06_2
17.4802	-1.03179	0.32495	-3.17523	0.00149717	0.00450528	ATP1A1OS	down	DF06_2
17.0717	-1.03163	0.326256	-3.16202	0.00156679	0.00468442	HDX	down	DF06_2
186.586	-1.0311	0.138625	-7.43805	1.0217969983439e-13	1.18556446246204e-12	ZNF510	down	DF06_2
85.419	-1.02987	0.15082	-6.82843	8.58485083744436e-12	8.64428442016513e-11	PIM2	down	DF06_2
73.9961	-1.02824	0.166307	-6.18279	6.29783227492654e-10	5.39455603371013e-09	PXDC1	down	DF06_2
7.70466	-1.02776	0.438784	-2.34229	0.0191661	0.0414933	ZNF506	down	DF06_2
11.243	-1.02762	0.411469	-2.49745	0.0125091	0.0286675	NUDT6	down	DF06_2
37.2859	-1.02745	0.238188	-4.31361	1.60611362939818e-05	7.57498530943476e-05	RP11-523H20.3	down	DF06_2
291.424	-1.02536	0.123579	-8.2972	1.06593931233399e-16	1.48725389130786e-15	RARA	down	DF06_2
1394.59	-1.02497	0.129326	-7.92543	2.27355220589202e-15	2.93604288902594e-14	ZC3H13	down	DF06_2
820.436	-1.02495	0.0627702	-16.3285	6.18438963395656e-60	5.53099542480376e-58	WDR33	down	DF06_2
47.636	-1.02426	0.232276	-4.40967	1.03525920891254e-05	5.03774834374171e-05	SESN1	down	DF06_2
120.524	-1.02344	0.173889	-5.88559	3.96640358398895e-09	3.14494742323001e-08	STK17B	down	DF06_2
222.225	-1.02324	0.122467	-8.35528	6.52787547212749e-17	9.2242275685146e-16	DENND6A	down	DF06_2
12.8341	-1.02237	0.406223	-2.51676	0.0118439	0.0274003	C1orf213	down	DF06_2
553.56	-1.02236	0.145759	-7.01405	2.31515282213727e-12	2.44040157291028e-11	APC	down	DF06_2
61.0739	-1.02092	0.187506	-5.44473	5.18845154178468e-08	3.60104939032274e-07	C5orf34	down	DF06_2
41.8396	-1.01964	0.206744	-4.93191	8.14284092937434e-07	4.75847266810313e-06	ZSCAN2	down	DF06_2
15.308	-1.01877	0.371311	-2.74372	0.00607473	0.0153241	GPR19	down	DF06_2
737.821	-1.01839	0.095439	-10.6705	1.39801994528291e-26	3.26787162209879e-25	PYGO2	down	DF06_2
15.8763	-1.01753	0.357546	-2.84588	0.00442893	0.0116182	ZNF570	down	DF06_2
722.972	-1.01605	0.107411	-9.45939	3.09750936689672e-21	5.49951139012896e-20	PURB	down	DF06_2
1385.55	-1.01566	0.106076	-9.57484	1.02014285200214e-21	1.86883421450113e-20	EP300	down	DF06_2
524.406	-1.0156	0.114696	-8.85471	8.39051196896736e-19	1.31750252825694e-17	WAPAL	down	DF06_2
510.312	-1.01534	0.0970682	-10.46	1.31802647236571e-25	2.9107765606739e-24	KANSL2	down	DF06_2
184.877	-1.01449	0.145167	-6.98841	2.78009420657017e-12	2.90919887212238e-11	HAUS3	down	DF06_2
107.843	-1.01429	0.150823	-6.72502	1.75569981741613e-11	1.71392011328643e-10	ZNF567	down	DF06_2
1186.17	-1.01389	0.0943115	-10.7505	5.89574014530326e-27	1.40784017167863e-25	RUNX1	down	DF06_2
12.5007	-1.01285	0.433805	-2.33481	0.0195531	0.0422107	USP3-AS1	down	DF06_2
24.983	-1.01251	0.296824	-3.41114	0.000646929	0.00214733	PRDM6	down	DF06_2
340.766	-1.01216	0.113024	-8.95527	3.38906903753995e-19	5.43420991887948e-18	MIER2	down	DF06_2
47.5861	-1.0119	0.19858	-5.09569	3.47475894028169e-07	2.15938946832611e-06	TEFM	down	DF06_2
700.508	-1.01151	0.069468	-14.5608	4.98790589401405e-48	2.80550222530892e-46	KAT7	down	DF06_2
394.101	-1.01131	0.0779343	-12.9765	1.6634709653755e-38	6.35340011417553e-37	SIAH2	down	DF06_2
2481.34	-1.01059	0.0614627	-16.4423	9.52951223738952e-61	8.9100939419592e-59	ADNP	down	DF06_2
387.393	-1.01047	0.100276	-10.0769	6.99197444281119e-24	1.42199774014178e-22	WIBG	down	DF06_2
9.90455	-1.01034	0.420782	-2.40111	0.0163456	0.036137	RP5-968P14.2	down	DF06_2
398.91	-1.00939	0.0820287	-12.3053	8.47830016886584e-35	2.82590379934026e-33	TCEB3	down	DF06_2
1259.33	-1.00895	0.107371	-9.39684	5.62244045326992e-21	9.83687971891052e-20	RBBP6	down	DF06_2
241.564	-1.00888	0.121272	-8.31919	8.85674985831539e-17	1.24296628859535e-15	ZNF765	down	DF06_2
168.175	-1.00888	0.122424	-8.24086	1.70979544910369e-16	2.35366583858929e-15	CCDC12	down	DF06_2
112.784	-1.0073	0.169955	-5.92688	3.08753097056183e-09	2.47949573034689e-08	TRIM47	down	DF06_2
590.461	-1.00718	0.1044	-9.64726	5.04856744150294e-22	9.4408211156105e-21	LNX2	down	DF06_2
356.875	-1.00542	0.147622	-6.81082	9.70424582526465e-12	9.71706784686966e-11	ZNF644	down	DF06_2
41.0578	-1.00524	0.203595	-4.93745	7.91492300287586e-07	4.62904046784766e-06	LRTM2	down	DF06_2
490.171	-1.00518	0.139817	-7.18928	6.51353846104116e-13	7.13220078331039e-12	RBAK	down	DF06_2
419.611	-1.00516	0.102123	-9.84266	7.37319502465292e-23	1.4405242219807e-21	BLM	down	DF06_2
84.5918	-1.00485	0.159917	-6.28359	3.3084714465613e-10	2.90302744418258e-09	MAFF	down	DF06_2
23.7425	-1.0045	0.298938	-3.36023	0.000778787	0.00253877	ZNF852	down	DF06_2
410.102	-1.00371	0.078409	-12.801	1.61839052214138e-37	5.95989900979889e-36	METTL16	down	DF06_2
37.6067	-1.00346	0.256691	-3.90922	9.2593739187055e-05	0.00037652	CEP85L	down	DF06_2
619.83	-1.00293	0.0756308	-13.2609	3.90199992768785e-40	1.60070931506488e-38	SMCR8	down	DF06_2
127.843	-1.00263	0.14833	-6.75944	1.38524764125925e-11	1.36805080840137e-10	MAST4	down	DF06_2
98.8767	-1.00242	0.179143	-5.59564	2.19813845197373e-08	1.60420656715508e-07	COQ6	down	DF06_2
82.7457	-1.0024	0.19255	-5.20593	1.93025571909167e-07	1.24691575142221e-06	ARMC5	down	DF06_2
15.2	-1.00238	0.383464	-2.614	0.00894882	0.0215619	REM2	down	DF06_2
20.9806	-1.00187	0.291791	-3.43352	0.000595792	0.00199461	PLEKHA8P1	down	DF06_2
12.0885	-1.00158	0.342424	-2.92497	0.00344494	0.00931524	RP11-755F10.3	down	DF06_2
11.565	-1.0009	0.399177	-2.50741	0.0121621	0.0280105	KLHDC7B	down	DF06_2
62.1997	-0.999617	0.17587	-5.68385	1.31696604160773e-08	9.8817061141791e-08	PLEKHG1	down	DF06_2
21.0837	-0.9995	0.302661	-3.30237	0.000958698	0.00304529	PTCD1	down	DF06_2
205.187	-0.999356	0.12435	-8.03667	9.23106517220574e-16	1.21831445842888e-14	SLC10A3	down	DF06_2
593.655	-0.999274	0.0868078	-11.5113	1.15670342756542e-30	3.20912767890454e-29	SIX4	down	DF06_2
55.1704	-0.99876	0.167893	-5.94879	2.70138144363301e-09	2.1778942557039e-08	CHRM1	down	DF06_2
346.726	-0.998297	0.126742	-7.87661	3.36371442853212e-15	4.27863286717615e-14	SEC24B	down	DF06_2
13.6636	-0.99802	0.343945	-2.90168	0.00371165	0.00993938	RP11-817O13.8	down	DF06_2
1230.97	-0.997724	0.0833358	-11.9723	4.96159593467711e-33	1.51681570835277e-31	SCAF4	down	DF06_2
114.376	-0.997586	0.159832	-6.24148	4.33437938322473e-10	3.76876381274474e-09	TFAP4	down	DF06_2
146.095	-0.996929	0.197616	-5.04479	4.54016408515067e-07	2.7665604173544e-06	AC083843.1	down	DF06_2
1756.19	-0.996549	0.0669301	-14.8894	3.86286909181712e-50	2.33703580054936e-48	SP1	down	DF06_2
10.2939	-0.995151	0.416988	-2.38652	0.0170086	0.0374017	SHF	down	DF06_2
848.536	-0.994668	0.0726348	-13.6941	1.10134111886666e-42	4.98685873288083e-41	ZHX2	down	DF06_2
625.008	-0.994657	0.14188	-7.01057	2.37353775760399e-12	2.49828729325584e-11	RFX7	down	DF06_2
289.192	-0.994375	0.12586	-7.90065	2.77457741216869e-15	3.55753696863908e-14	MYNN	down	DF06_2
11.8454	-0.994036	0.38989	-2.54953	0.0107868	0.0253211	CTD-2196E14.6	down	DF06_2
601.769	-0.993517	0.103509	-9.59836	8.12287849522659e-22	1.50142910722423e-20	ZBTB38	down	DF06_2
55.6424	-0.993166	0.193796	-5.1248	2.97852690815443e-07	1.87364827219378e-06	GIN1	down	DF06_2
323.808	-0.992622	0.150213	-6.6081	3.89293209505499e-11	3.69264355972969e-10	ESF1	down	DF06_2
1171.61	-0.991985	0.106286	-9.33314	1.02779902829141e-20	1.76391873758855e-19	ELMSAN1	down	DF06_2
247.531	-0.991891	0.152276	-6.51375	7.32955189406348e-11	6.80452725484333e-10	MRPS30	down	DF06_2
198.939	-0.991709	0.112321	-8.82923	1.05403271859415e-18	1.6495184832933e-17	ZNF415	down	DF06_2
766.03	-0.991637	0.0646549	-15.3374	4.30159436939557e-53	3.02139791828911e-51	SSH1	down	DF06_2
96.6565	-0.990375	0.178274	-5.55534	2.77065554946428e-08	1.99673019302984e-07	SPSB2	down	DF06_2
1275.07	-0.989867	0.0759129	-13.0395	7.29312141447909e-39	2.86922555319903e-37	JARID2	down	DF06_2
247.859	-0.989811	0.116196	-8.51847	1.61674277115671e-17	2.36100194339609e-16	SOCS6	down	DF06_2
235.91	-0.988821	0.10691	-9.2491	2.26389568831827e-20	3.84408420001118e-19	LRCH1	down	DF06_2
229.838	-0.987896	0.107542	-9.18616	4.07121195427063e-20	6.80062423776599e-19	USP38	down	DF06_2
38.4273	-0.98744	0.218636	-4.51636	6.29115408576458e-06	3.20206177733914e-05	AP4B1	down	DF06_2
131.936	-0.986999	0.149624	-6.59655	4.20837724382798e-11	3.97614330274797e-10	RASGEF1B	down	DF06_2
343.036	-0.98668	0.086122	-11.4568	2.17448551085305e-30	6.00967694256682e-29	WDR53	down	DF06_2
36.1927	-0.986236	0.25865	-3.81301	0.000137283	0.000536864	RP11-158K1.3	down	DF06_2
590.605	-0.986165	0.0713268	-13.826	1.77571346447068e-43	8.27459487861273e-42	TUFT1	down	DF06_2
327.43	-0.984185	0.110909	-8.8738	7.0693573816875e-19	1.11491431477457e-17	DDX59	down	DF06_2
287.64	-0.982298	0.177796	-5.52486	3.29741235629451e-08	2.35046735239033e-07	ZNF721	down	DF06_2
15.685	-0.981794	0.315397	-3.11288	0.00185269	0.00543428	ZNF799	down	DF06_2
36.2451	-0.981122	0.259049	-3.78741	0.000152228	0.000588279	RPP14	down	DF06_2
30.2996	-0.980573	0.251193	-3.90366	9.47493653937487e-05	0.000384634	ZCCHC24	down	DF06_2
551.598	-0.980548	0.0968094	-10.1286	4.12331413823793e-24	8.51816359777446e-23	MFAP1	down	DF06_2
10.6838	-0.980253	0.40809	-2.40205	0.0163035	0.036055	AC007383.3	down	DF06_2
241.2	-0.979855	0.0982301	-9.97511	1.95891638188252e-23	3.90670872336931e-22	RNF144B	down	DF06_2
56.6517	-0.978633	0.213463	-4.58456	4.54941787715036e-06	2.36829602361128e-05	HIST3H2BB	down	DF06_2
1111.36	-0.978492	0.0692555	-14.1287	2.52664830123766e-45	1.27207024089234e-43	ZFAND5	down	DF06_2
766.049	-0.97809	0.0582199	-16.7999	2.4431387766419e-63	2.53084570106955e-61	SART3	down	DF06_2
745.527	-0.977343	0.0788757	-12.3909	2.92659163101429e-35	9.98578030686605e-34	ZNF592	down	DF06_2
55.1831	-0.977337	0.205186	-4.76317	1.90571753895775e-06	1.05418466551873e-05	MATN1-AS1	down	DF06_2
318.07	-0.977276	0.123751	-7.89712	2.85422302050155e-15	3.65640189254465e-14	ZNF121	down	DF06_2
2355.39	-0.974863	0.0510402	-19.0999	2.52910450376669e-81	4.49587354935019e-79	GRHL2	down	DF06_2
938.972	-0.974745	0.0582532	-16.7329	7.54671705171357e-63	7.49415026397405e-61	ISG20L2	down	DF06_2
340.338	-0.973422	0.154334	-6.30723	2.84080997908007e-10	2.50182402989443e-09	ZBTB10	down	DF06_2
21.1224	-0.972751	0.28629	-3.39778	0.000679338	0.0022425	SCAND2P	down	DF06_2
462.282	-0.971837	0.113631	-8.55256	1.20387992131693e-17	1.77609292900025e-16	FAM217B	down	DF06_2
99.5663	-0.971367	0.132934	-7.30715	2.72871100762191e-13	3.07439043808669e-12	HAS3	down	DF06_2
536.843	-0.970852	0.097574	-9.9499	2.52424066550438e-23	4.99952425620324e-22	ZBTB43	down	DF06_2
772.165	-0.970402	0.0885845	-10.9545	6.32033257574152e-28	1.58547854979272e-26	ZNF646	down	DF06_2
249.134	-0.969933	0.123419	-7.85886	3.87656665170575e-15	4.92228247071526e-14	KANSL1	down	DF06_2
1268.66	-0.969545	0.153271	-6.32569	2.5210798771598e-10	2.22979294540688e-09	NIPBL	down	DF06_2
92.6161	-0.969427	0.145108	-6.68073	2.37752025259695e-11	2.28836324312456e-10	FAM110C	down	DF06_2
359.619	-0.967841	0.0990158	-9.77461	1.4470772428643e-22	2.78345117454531e-21	SH3PXD2B	down	DF06_2
653.985	-0.967289	0.110406	-8.76122	1.93154989544621e-18	2.96823766750586e-17	GAS5	down	DF06_2
620.626	-0.965532	0.0952513	-10.1367	3.7978681092546e-24	7.86841768419524e-23	LRRC8A	down	DF06_2
138.543	-0.964892	0.121121	-7.96633	1.63460485570664e-15	2.12233321166095e-14	COX10	down	DF06_2
246.721	-0.963824	0.143061	-6.73717	1.61498570345351e-11	1.58191694857327e-10	JMJD1C	down	DF06_2
156.153	-0.963308	0.121581	-7.92319	2.31496920457473e-15	2.98417561116129e-14	PPP2R3A	down	DF06_2
131.032	-0.962794	0.170825	-5.63613	1.73910013403015e-08	1.28548782494354e-07	ZNF33B	down	DF06_2
50.5049	-0.961492	0.183123	-5.25052	1.51671057268263e-07	9.95855701598597e-07	AAED1	down	DF06_2
1017.03	-0.961181	0.0664555	-14.4635	2.05967828199586e-47	1.13195830467398e-45	MTMR12	down	DF06_2
73.7291	-0.96101	0.165946	-5.79109	6.9931710384781e-09	5.41299238912989e-08	KIAA0922	down	DF06_2
16.3422	-0.960857	0.332163	-2.89273	0.00381906	0.0101835	TOB1-AS1	down	DF06_2
19.6525	-0.960688	0.357187	-2.68959	0.00715399	0.0177696	RP11-529F4.1	down	DF06_2
86.8028	-0.96068	0.157282	-6.10802	1.00875455179873e-09	8.46448530964444e-09	ZFHX2	down	DF06_2
525.422	-0.959173	0.123103	-7.79162	6.61568151201865e-15	8.29061776253756e-14	C9orf69	down	DF06_2
134.837	-0.958383	0.136831	-7.00412	2.48550536049194e-12	2.61041514848457e-11	FBXO31	down	DF06_2
13.1459	-0.957874	0.420537	-2.27774	0.0227419	0.0479594	LINC00324	down	DF06_2
326.797	-0.957514	0.10649	-8.99155	2.43756896450238e-19	3.94365792358087e-18	ASB6	down	DF06_2
65.7339	-0.9574	0.16943	-5.6507	1.59797835130347e-08	1.18665756990297e-07	ZNF232	down	DF06_2
25.9493	-0.957233	0.283884	-3.37191	0.00074648	0.00243953	ACAP1	down	DF06_2
1281.03	-0.956924	0.124175	-7.70627	1.29543735917562e-14	1.60249162669843e-13	PHF3	down	DF06_2
304.939	-0.956625	0.124342	-7.69349	1.43178768175016e-14	1.76358518644316e-13	GAN	down	DF06_2
97.8701	-0.955933	0.14194	-6.73476	1.64204952827219e-11	1.60624124711897e-10	KATNA1	down	DF06_2
75.0018	-0.955396	0.14066	-6.79223	1.10410369105334e-11	1.09513541054292e-10	RCL1	down	DF06_2
59.5804	-0.955281	0.189645	-5.03721	4.72367317620665e-07	2.87473246256126e-06	SLC35E4	down	DF06_2
46.1266	-0.954973	0.218983	-4.36095	1.29498973920592e-05	6.21759161548049e-05	MCM3AP-AS1	down	DF06_2
247.805	-0.954382	0.10797	-8.8393	9.63214750980079e-19	1.50917619144311e-17	RNF2	down	DF06_2
422.899	-0.952411	0.0987074	-9.64882	4.97232810767215e-22	9.31034491838377e-21	NHSL1	down	DF06_2
39.2557	-0.952216	0.23164	-4.11075	3.94371515853806e-05	0.000173584	PPAN	down	DF06_2
13.3747	-0.952194	0.32992	-2.88614	0.0039	0.0103781	RP11-1017G21.5	down	DF06_2
226.833	-0.952134	0.0969835	-9.81748	9.46773815167701e-23	1.83975656742237e-21	UTP14A	down	DF06_2
290.092	-0.951572	0.124364	-7.65148	1.98682266535994e-14	2.43267513252702e-13	CBLB	down	DF06_2
208.465	-0.951104	0.124896	-7.6152	2.6328997369294e-14	3.16717822155776e-13	TTK	down	DF06_2
368.302	-0.950978	0.183372	-5.18605	2.14802080780476e-07	1.37954289079308e-06	ZNF292	down	DF06_2
19.334	-0.950795	0.276871	-3.43408	0.000594578	0.00199147	WDR88	down	DF06_2
278.685	-0.950457	0.106206	-8.94917	3.58170080016192e-19	5.7303233135035e-18	RNF34	down	DF06_2
62.4555	-0.950247	0.177914	-5.34105	9.24121780121563e-08	6.20635704849365e-07	TNS3	down	DF06_2
12.8412	-0.949176	0.354851	-2.67486	0.00747603	0.0184739	MSX1	down	DF06_2
116.94	-0.948606	0.121034	-7.8375	4.59596335567385e-15	5.81522639352792e-14	RIBC2	down	DF06_2
688.574	-0.948116	0.0891279	-10.6377	1.9898510271896e-26	4.60640915442172e-25	IWS1	down	DF06_2
26.3449	-0.947473	0.245926	-3.85268	0.000116834	0.000464723	RP11-545A16.3	down	DF06_2
565.578	-0.946627	0.0694054	-13.6391	2.34418720806913e-42	1.04178862990702e-40	POLD3	down	DF06_2
10.3604	-0.946065	0.396773	-2.3844	0.0171072	0.0375898	RP11-259K5.2	down	DF06_2
38.8301	-0.946054	0.224774	-4.2089	2.56612375336379e-05	0.000116781	FLJ27365	down	DF06_2
121.989	-0.945664	0.125819	-7.51609	5.64399237895258e-14	6.65039658465943e-13	ZBTB14	down	DF06_2
221.208	-0.945239	0.105423	-8.96614	3.07101017874374e-19	4.92970742070582e-18	PLEKHM3	down	DF06_2
105.238	-0.94476	0.150823	-6.26402	3.75186272031289e-10	3.28008933271314e-09	ZNF212	down	DF06_2
1831.1	-0.944113	0.0744959	-12.6734	8.30748925253054e-37	3.00551602379867e-35	DYRK1A	down	DF06_2
379.136	-0.943626	0.0765866	-12.321	6.97973676224484e-35	2.34268600558423e-33	AMMECR1L	down	DF06_2
101.947	-0.943325	0.146842	-6.42408	1.32671978136282e-10	1.20602513458606e-09	ZKSCAN3	down	DF06_2
182.081	-0.942531	0.0999973	-9.42557	4.27776445480895e-21	7.53001593946138e-20	TMPO-AS1	down	DF06_2
1934.24	-0.942318	0.0628487	-14.9934	8.10491574506813e-51	5.00869879026764e-49	POGZ	down	DF06_2
36.4948	-0.940819	0.257361	-3.65564	0.000256536	0.000942313	FAM47E-STBD1	down	DF06_2
119.773	-0.939889	0.134904	-6.96707	3.23601505512643e-12	3.36428742084949e-11	KALRN	down	DF06_2
16.3114	-0.939839	0.354145	-2.65383	0.00795849	0.0194756	AC009948.5	down	DF06_2
14.0469	-0.938941	0.386746	-2.4278	0.0151907	0.0338907	RP11-96K19.2	down	DF06_2
549.975	-0.938522	0.0808117	-11.6137	3.51143009086928e-31	1.00120954214706e-29	PER2	down	DF06_2
323.603	-0.938099	0.0887969	-10.5646	4.35037918565306e-26	9.86474171562495e-25	KLF6	down	DF06_2
520.774	-0.937821	0.100752	-9.30821	1.30005240061266e-20	2.22585666069224e-19	SOX12	down	DF06_2
1227.74	-0.937375	0.0928155	-10.0993	5.56207845891162e-24	1.14085993917191e-22	ZNF687	down	DF06_2
2013	-0.936264	0.0744109	-12.5824	2.64043332376564e-36	9.34142492110602e-35	CHD2	down	DF06_2
129.278	-0.934634	0.135931	-6.87578	6.16512079751882e-12	6.26917898047129e-11	B3GALT6	down	DF06_2
360.381	-0.934203	0.0818073	-11.4196	3.33919110463345e-30	9.1757657854231e-29	SIK3	down	DF06_2
60.9914	-0.933555	0.182949	-5.1028	3.34664367499161e-07	2.08517188559949e-06	COG8	down	DF06_2
118.104	-0.933551	0.129528	-7.20731	5.70676218965092e-13	6.27743840861602e-12	METTL1	down	DF06_2
122.241	-0.933442	0.131574	-7.09443	1.29884116527009e-12	1.3915188942503e-11	NT5DC3	down	DF06_2
294.647	-0.933403	0.091717	-10.177	2.51210429274294e-24	5.2347018395377e-23	ACVR1	down	DF06_2
433.448	-0.933146	0.123344	-7.56542	3.86614358952142e-14	4.59691177089339e-13	RNF103	down	DF06_2
496.316	-0.932761	0.110835	-8.41575	3.9037820541959e-17	5.60424305068463e-16	CCSAP	down	DF06_2
48.3977	-0.932457	0.207804	-4.48719	7.21693196860912e-06	3.6245763312174e-05	ZFP1	down	DF06_2
1260.56	-0.931809	0.0718065	-12.9767	1.65958178178087e-38	6.35340011417553e-37	NUP62	down	DF06_2
34.0249	-0.930216	0.232439	-4.00198	6.28138478304201e-05	0.000264461	LINC00847	down	DF06_2
67.8299	-0.929719	0.21069	-4.41273	1.02073007415199e-05	4.97545441357974e-05	MCAT	down	DF06_2
460.807	-0.929487	0.127706	-7.27832	3.38001987916484e-13	3.77864178882722e-12	KIAA1551	down	DF06_2
157.402	-0.929021	0.155325	-5.98113	2.215916626369e-09	1.80981188332883e-08	ZNF397	down	DF06_2
132.381	-0.927751	0.148645	-6.24139	4.33701034732444e-10	3.76877561805217e-09	KLHL28	down	DF06_2
53.6171	-0.926832	0.203488	-4.55472	5.24542397014441e-06	2.70421982621229e-05	FRS3	down	DF06_2
104.359	-0.925486	0.138443	-6.68498	2.30955490053889e-11	2.22890623410586e-10	INTS12	down	DF06_2
69.3244	-0.924918	0.17686	-5.22965	1.6982989604385e-07	1.10450798244598e-06	LTV1	down	DF06_2
31.6232	-0.924864	0.237981	-3.8863	0.000101783	0.000410182	NIPAL1	down	DF06_2
98.6106	-0.924832	0.134344	-6.88406	5.81717250128792e-12	5.9363194079408e-11	GINS3	down	DF06_2
46.6185	-0.923826	0.222792	-4.14659	3.37463151054677e-05	0.000150624	C12orf5	down	DF06_2
737.737	-0.923318	0.114199	-8.08514	6.20939794529982e-16	8.25568984435569e-15	KIAA0947	down	DF06_2
39.2407	-0.922921	0.254217	-3.63045	0.000282925	0.00102512	IFNLR1	down	DF06_2
215.202	-0.922718	0.118146	-7.80999	5.71934518942015e-15	7.21128295818395e-14	ZNF764	down	DF06_2
913.15	-0.921474	0.0649826	-14.1803	1.21286314279845e-45	6.17103052761659e-44	ETV6	down	DF06_2
243.265	-0.92123	0.105457	-8.73558	2.42416630657493e-18	3.70547459112233e-17	ZCCHC9	down	DF06_2
219.373	-0.921211	0.0963773	-9.55838	1.19613958924264e-21	2.18015366398795e-20	MCM9	down	DF06_2
179.694	-0.921071	0.130868	-7.03815	1.94812152255904e-12	2.06865795009791e-11	TMEM115	down	DF06_2
171.543	-0.920316	0.123177	-7.4715	7.9284692884889e-14	9.25888315368627e-13	DISP1	down	DF06_2
30.6222	-0.920016	0.265497	-3.46526	0.000529718	0.00179637	THNSL1	down	DF06_2
1480.3	-0.919943	0.116392	-7.90381	2.70515275744795e-15	3.47781201379402e-14	FAM111A	down	DF06_2
235.77	-0.918146	0.143625	-6.39266	1.63029051427086e-10	1.4689958144547e-09	METTL14	down	DF06_2
69.8352	-0.917898	0.217863	-4.21319	2.51790031794902e-05	0.000114659	KB-1460A1.5	down	DF06_2
49.4322	-0.917349	0.198365	-4.62456	3.75402106039467e-06	1.97928045582654e-05	FBXO10	down	DF06_2
383.241	-0.916389	0.102099	-8.97546	2.82175500634664e-19	4.53971512138383e-18	TP73	down	DF06_2
322.64	-0.915935	0.2557	-3.58206	0.00034089	0.00121257	REV3L	down	DF06_2
815.506	-0.914959	0.0694839	-13.1679	1.34232122993362e-39	5.47537773082557e-38	BCL2L11	down	DF06_2
124.24	-0.914931	0.179355	-5.10122	3.37463313168244e-07	2.09988515397992e-06	JAZF1	down	DF06_2
1000.68	-0.914164	0.0657203	-13.9099	5.51361777622517e-44	2.62882723045914e-42	YTHDF1	down	DF06_2
734.241	-0.913463	0.0656658	-13.9108	5.44764171303931e-44	2.60599976830741e-42	NFKB1	down	DF06_2
314.79	-0.913196	0.0957738	-9.53492	1.49997983270342e-21	2.7201775328837e-20	BAG3	down	DF06_2
351.591	-0.912503	0.0934556	-9.76403	1.60644472584474e-22	3.08005294373347e-21	WDR37	down	DF06_2
407.796	-0.911667	0.121199	-7.52207	5.39169001125574e-14	6.36874031764327e-13	C5orf51	down	DF06_2
12.9647	-0.910473	0.383183	-2.37608	0.0174978	0.0383136	U52111.14	down	DF06_2
15.4696	-0.90992	0.362098	-2.51291	0.0119739	0.0276568	RP11-1379J22.2	down	DF06_2
383.389	-0.909687	0.0876287	-10.3812	3.02100261291924e-25	6.61085359018603e-24	BCL7A	down	DF06_2
248.583	-0.909299	0.0978126	-9.29633	1.45378262504466e-20	2.48315729751105e-19	RTN4RL1	down	DF06_2
322.712	-0.908709	0.0959774	-9.46795	2.85401589961339e-21	5.08601174981847e-20	LATS2	down	DF06_2
781.8	-0.908298	0.107514	-8.4482	2.95819743678599e-17	4.26377226148963e-16	BARD1	down	DF06_2
742.536	-0.908136	0.117906	-7.70223	1.33710614624448e-14	1.64978503854106e-13	ATF7IP	down	DF06_2
63.2525	-0.907665	0.186651	-4.86289	1.1568380966447e-06	6.60742235366403e-06	CNEP1R1	down	DF06_2
1646.41	-0.907241	0.079491	-11.4131	3.59543973552477e-30	9.8610927146326e-29	RREB1	down	DF06_2
277.472	-0.90685	0.129859	-6.98337	2.88182829523671e-12	3.00691634950097e-11	LRRC8B	down	DF06_2
519.686	-0.906791	0.0886909	-10.2242	1.54543986781605e-24	3.24858228564721e-23	QTRTD1	down	DF06_2
28.3897	-0.906768	0.264802	-3.42433	0.000616324	0.00205665	DNAJB4	down	DF06_2
130.623	-0.906721	0.15158	-5.98179	2.2070477409109e-09	1.80359139735392e-08	CENPC	down	DF06_2
42.3281	-0.906536	0.192246	-4.71549	2.41128438526379e-06	1.3116767609903e-05	CHAC2	down	DF06_2
171.478	-0.906341	0.110748	-8.18379	2.75051573169993e-16	3.74335312105362e-15	TBC1D2	down	DF06_2
916.446	-0.905487	0.0666776	-13.5801	5.25684170317878e-42	2.3147787059349e-40	KIAA0040	down	DF06_2
16.0201	-0.904958	0.334675	-2.70399	0.00685127	0.0170944	RP3-337H4.8	down	DF06_2
223.096	-0.904779	0.151445	-5.97431	2.31065190421863e-09	1.88291322970255e-08	THAP9-AS1	down	DF06_2
1177	-0.904723	0.0742936	-12.1777	4.08803116457968e-34	1.31391876649069e-32	WIPF2	down	DF06_2
992.055	-0.904557	0.0674378	-13.4132	5.06024257040811e-41	2.13048049038907e-39	CDK13	down	DF06_2
14.313	-0.903987	0.361304	-2.50201	0.012349	0.0283549	ZNF43	down	DF06_2
248.707	-0.903009	0.136099	-6.63492	3.24679265080892e-11	3.10222743059042e-10	GPATCH11	down	DF06_2
187.552	-0.902641	0.164084	-5.50109	3.7745747919449e-08	2.6753273961593e-07	IKZF2	down	DF06_2
37.0138	-0.901456	0.249543	-3.61243	0.000303341	0.00109195	AC104135.3	down	DF06_2
36.0566	-0.900778	0.238474	-3.77727	0.00015856	0.000611109	KCNK5	down	DF06_2
18.1768	-0.900403	0.320831	-2.80647	0.00500873	0.0129272	ZNF607	down	DF06_2
22.2083	-0.90008	0.291003	-3.09303	0.00198126	0.00576327	ZNF233	down	DF06_2
323.636	-0.899514	0.0846148	-10.6307	2.14509486950134e-26	4.95782038939804e-25	ZFYVE20	down	DF06_2
31.2489	-0.899383	0.235835	-3.8136	0.000136956	0.000535876	LL0XNC01-7P3.1	down	DF06_2
277.779	-0.89879	0.0825548	-10.8872	1.3266743812646e-27	3.2822653635445e-26	PPP1R8	down	DF06_2
50.2221	-0.898624	0.213564	-4.20775	2.57920489670011e-05	0.00011734	NOD2	down	DF06_2
878.101	-0.898312	0.0666021	-13.4877	1.84708171582039e-41	7.93914317196949e-40	NFX1	down	DF06_2
429.28	-0.897783	0.0924884	-9.70698	2.81563486270691e-22	5.33451663001536e-21	JMJD6	down	DF06_2
834.175	-0.897743	0.0785219	-11.433	2.85957473298431e-30	7.87285211859294e-29	INO80	down	DF06_2
333.093	-0.897493	0.17545	-5.11538	3.13115674472085e-07	1.96024025944502e-06	SGOL2	down	DF06_2
173.391	-0.896303	0.161804	-5.53943	3.03455862743924e-08	2.17494323924827e-07	UBALD1	down	DF06_2
1065.63	-0.895429	0.0765044	-11.7043	1.21169948849465e-31	3.53899816122403e-30	KIF23	down	DF06_2
480.742	-0.894786	0.104204	-8.58685	8.93825777090482e-18	1.32819374244849e-16	ZNF507	down	DF06_2
1386.99	-0.894723	0.0843582	-10.6062	2.78751569725909e-26	6.40150534686342e-25	CCNE2	down	DF06_2
160.023	-0.894208	0.123414	-7.24562	4.30451335143554e-13	4.77509150595688e-12	TBP	down	DF06_2
592.209	-0.892612	0.0911319	-9.79473	1.18615937508855e-22	2.29255152240269e-21	RGS3	down	DF06_2
13.2743	-0.892559	0.344332	-2.59214	0.009538	0.0227682	PIANP	down	DF06_2
17.9666	-0.892111	0.36827	-2.42244	0.0154167	0.0343019	RP11-347C18.5	down	DF06_2
859.124	-0.892089	0.0969247	-9.20394	3.45069231756904e-20	5.80449984587344e-19	FOXJ2	down	DF06_2
106.521	-0.891707	0.147726	-6.03623	1.57752358219686e-09	1.30845403571732e-08	CDC14A	down	DF06_2
61.3596	-0.891627	0.190205	-4.68772	2.76260483266681e-06	1.48816861150652e-05	EXOG	down	DF06_2
16.2139	-0.891299	0.372929	-2.39	0.0168485	0.0371035	SLC25A5-AS1	down	DF06_2
185.18	-0.891102	0.127132	-7.00926	2.39587442612312e-12	2.51995587010569e-11	MUL1	down	DF06_2
443.217	-0.890782	0.0846044	-10.5288	6.36518634186116e-26	1.42317264187048e-24	MXD1	down	DF06_2
392.717	-0.890426	0.105618	-8.43065	3.4374709416449e-17	4.94961440887449e-16	MTERFD1	down	DF06_2
271.957	-0.889855	0.106982	-8.31779	8.96164256619353e-17	1.25646242756203e-15	PRKCE	down	DF06_2
107.279	-0.889812	0.153654	-5.79102	6.99602669363895e-09	5.41299238912989e-08	ERVK3-1	down	DF06_2
622.474	-0.889608	0.118265	-7.52218	5.38687889901053e-14	6.36828154900268e-13	PRDM2	down	DF06_2
236.3	-0.888589	0.108005	-8.22732	1.91443883850141e-16	2.63285624026569e-15	ELL	down	DF06_2
53.1717	-0.887922	0.201607	-4.40423	1.06160758917957e-05	5.15724955350762e-05	ZNF461	down	DF06_2
22.4926	-0.887618	0.26821	-3.30942	0.000934908	0.00298156	COL4A2	down	DF06_2
437.02	-0.887184	0.132752	-6.68301	2.34081256761378e-11	2.25755928741264e-10	JMY	down	DF06_2
23.3202	-0.887055	0.289329	-3.0659	0.00217018	0.00621487	HCG11	down	DF06_2
360.843	-0.886617	0.0902839	-9.82031	9.20561381652717e-23	1.79123828843479e-21	BICD2	down	DF06_2
252.498	-0.886318	0.115699	-7.66056	1.85117575832315e-14	2.27044972266567e-13	ZNF263	down	DF06_2
680.612	-0.886221	0.131306	-6.74929	1.48567722910651e-11	1.46321931750373e-10	TFAP2A	down	DF06_2
21.8271	-0.885035	0.333071	-2.65719	0.00787942	0.0193149	RP11-355B11.2	down	DF06_2
39.9245	-0.884863	0.229527	-3.85516	0.000115653	0.000460533	FBXO48	down	DF06_2
167.929	-0.884674	0.131511	-6.72699	1.73206394109036e-11	1.69199380513977e-10	ZNF143	down	DF06_2
182.897	-0.884414	0.155562	-5.68527	1.30603674531764e-08	9.80480870481163e-08	FIP1L1	down	DF06_2
412.491	-0.884371	0.139838	-6.32427	2.54431705947579e-10	2.24882315568636e-09	TCF7L2	down	DF06_2
527.979	-0.884046	0.108713	-8.13195	4.22422182116099e-16	5.67393376892697e-15	ZNF131	down	DF06_2
1320.71	-0.883837	0.0903336	-9.78415	1.31698391072037e-22	2.54199079496818e-21	TNRC6A	down	DF06_2
719.396	-0.883568	0.0909964	-9.70992	2.73540360156795e-22	5.1893381368876e-21	TSC22D2	down	DF06_2
408.195	-0.883167	0.0790529	-11.1719	5.60013765720696e-29	1.46080402402397e-27	KANK1	down	DF06_2
123.996	-0.883001	0.131537	-6.71295	1.90726170223911e-11	1.85809616038843e-10	KIAA0355	down	DF06_2
123.94	-0.882955	0.137112	-6.43966	1.19739830130828e-10	1.09191501840012e-09	TNK1	down	DF06_2
16.9303	-0.881846	0.336068	-2.62401	0.00869008	0.02103	ZNF391	down	DF06_2
646.712	-0.880982	0.138674	-6.35289	2.11309420996606e-10	1.88515759165436e-09	ARID2	down	DF06_2
209.258	-0.880833	0.102628	-8.5828	9.25932353190706e-18	1.37448453129825e-16	POLR1E	down	DF06_2
962.739	-0.880749	0.080313	-10.9665	5.54014953830519e-28	1.39462610493106e-26	TICRR	down	DF06_2
11.9072	-0.879594	0.371565	-2.36727	0.01792	0.039143	CTC-329D1.2	down	DF06_2
106.329	-0.878978	0.17359	-5.06353	4.11565060687822e-07	2.52605511885932e-06	SH3TC1	down	DF06_2
315.831	-0.87871	0.0928727	-9.46145	3.03715820503189e-21	5.39901740669804e-20	RIPK2	down	DF06_2
1976.75	-0.878269	0.122206	-7.1868	6.63290357116642e-13	7.24637166321891e-12	SF3B4	down	DF06_2
68.3132	-0.878242	0.174677	-5.02779	4.96156769326577e-07	3.00933501328281e-06	ILDR1	down	DF06_2
38.9823	-0.877693	0.216039	-4.06267	4.85154262731562e-05	0.000209052	ZC2HC1C	down	DF06_2
156.745	-0.877092	0.110873	-7.91075	2.55840162400757e-15	3.2920844489799e-14	ATF7	down	DF06_2
22.4269	-0.876544	0.269261	-3.25537	0.00113244	0.00352411	PDCD2L	down	DF06_2
726.815	-0.876285	0.0986122	-8.88617	6.32522037441968e-19	1.0019455244364e-17	VPS37C	down	DF06_2
86.2141	-0.875957	0.200541	-4.36798	1.25400800612374e-05	6.03491352947049e-05	LIN7B	down	DF06_2
359.479	-0.875342	0.0774623	-11.3002	1.30890187409614e-29	3.51036079145961e-28	SCNM1	down	DF06_2
2164.13	-0.875099	0.163396	-5.35568	8.52340820675148e-08	5.74841005943862e-07	CEP350	down	DF06_2
775.92	-0.874407	0.0698032	-12.5267	5.33039664639939e-36	1.86745453312664e-34	CDC6	down	DF06_2
37.3796	-0.873908	0.215264	-4.0597	4.91361573473104e-05	0.000211513	FAM212B	down	DF06_2
308.228	-0.872872	0.085843	-10.1682	2.74816367885391e-24	5.718324972806e-23	HEATR6	down	DF06_2
325.69	-0.872736	0.0954544	-9.14295	6.07694438632704e-20	1.01041480622082e-18	RAPGEF5	down	DF06_2
789.553	-0.872604	0.105292	-8.28743	1.15718741875636e-16	1.60988808141766e-15	TANC2	down	DF06_2
711.183	-0.87236	0.0853688	-10.2187	1.63484145285137e-24	3.43149884542375e-23	CNOT2	down	DF06_2
112.899	-0.8723	0.135892	-6.41909	1.37090846529108e-10	1.24305484834548e-09	C3orf70	down	DF06_2
1024.99	-0.872116	0.106935	-8.15559	3.47485534914148e-16	4.68926355878989e-15	FEM1B	down	DF06_2
234.201	-0.872044	0.117275	-7.43589	1.03862738530352e-13	1.20315331624983e-12	N4BP1	down	DF06_2
113.058	-0.871759	0.157468	-5.53609	3.09306509784161e-08	2.21577335043887e-07	ASNSD1	down	DF06_2
112.18	-0.871268	0.134236	-6.49055	8.55213908300929e-11	7.89373401642633e-10	FAM161B	down	DF06_2
135.014	-0.871077	0.111632	-7.8031	6.04038218954143e-15	7.59611031853337e-14	GEMIN6	down	DF06_2
536.778	-0.871049	0.077709	-11.2091	3.6786103263918e-29	9.68342049172131e-28	RARS	down	DF06_2
444.211	-0.870464	0.101433	-8.58167	9.35085230357465e-18	1.38664183644873e-16	STIL	down	DF06_2
15.5276	-0.869299	0.326679	-2.66102	0.00779036	0.0191259	ZNF876P	down	DF06_2
293.7	-0.869091	0.148858	-5.8384	5.27034414056445e-09	4.12657342468665e-08	KIAA1731	down	DF06_2
198.008	-0.868972	0.131237	-6.62141	3.55798750569875e-11	3.38608473856948e-10	ARMC7	down	DF06_2
414.02	-0.868784	0.103501	-8.39397	4.70000833403178e-17	6.7071774035405e-16	AAR2	down	DF06_2
16.9561	-0.867927	0.373577	-2.32329	0.0201636	0.0433337	FST	down	DF06_2
1205.82	-0.867578	0.124624	-6.96154	3.36567282114717e-12	3.4940391457605e-11	SPEN	down	DF06_2
395.541	-0.867062	0.114331	-7.58377	3.3566062870447e-14	4.01093559561465e-13	RBM5	down	DF06_2
1328.51	-0.866773	0.0965066	-8.98149	2.67123179983378e-19	4.30235645255108e-18	TET3	down	DF06_2
110.328	-0.866687	0.141453	-6.12703	8.95370095767875e-10	7.56154487329128e-09	LMCD1	down	DF06_2
976.08	-0.86659	0.0722117	-12.0007	3.52416187744567e-33	1.08893576981417e-31	TAF7	down	DF06_2
16.147	-0.86649	0.309571	-2.799	0.00512609	0.0132017	CTD-2260A17.2	down	DF06_2
15.6255	-0.866235	0.316602	-2.73604	0.00621839	0.0156536	RP11-98I9.4	down	DF06_2
653.987	-0.866214	0.115328	-7.51085	5.87433209798917e-14	6.90485778603641e-13	SLFN5	down	DF06_2
60.6211	-0.865123	0.179076	-4.83103	1.3582553092541e-06	7.68468298544197e-06	LDLRAD4	down	DF06_2
16.5489	-0.864791	0.302592	-2.85794	0.00426395	0.0112407	ARHGAP42	down	DF06_2
327.4	-0.864399	0.191549	-4.51269	6.40111040077496e-06	3.24998549579544e-05	INO80D	down	DF06_2
101.213	-0.863613	0.142137	-6.07594	1.23266177135266e-09	1.02893315047576e-08	FFAR2	down	DF06_2
302.71	-0.863253	0.0907861	-9.50865	1.93152476693692e-21	3.47650313989059e-20	USP30	down	DF06_2
61.6807	-0.86172	0.16986	-5.07313	3.9132740481096e-07	2.40800141105685e-06	CGRRF1	down	DF06_2
113.961	-0.861053	0.197942	-4.35003	1.36118222360377e-05	6.50071735909477e-05	ZFHX4	down	DF06_2
595.274	-0.860794	0.0703642	-12.2334	2.06099215480706e-34	6.74459682660612e-33	BRD1	down	DF06_2
98.9546	-0.860443	0.152527	-5.64126	1.68812264034332e-08	1.24996565711758e-07	ZUFSP	down	DF06_2
829.505	-0.858939	0.106493	-8.06566	7.28395624118758e-16	9.64872915518491e-15	VEZF1	down	DF06_2
419.363	-0.858024	0.0988727	-8.67806	4.02560984787134e-18	6.10798273967328e-17	RP5-1061H20.4	down	DF06_2
201.61	-0.857752	0.107099	-8.00896	1.15681059156576e-15	1.515642921561e-14	SAV1	down	DF06_2
150.287	-0.857268	0.141265	-6.06852	1.290947054265e-09	1.07633738473432e-08	LPAR2	down	DF06_2
1178.77	-0.857124	0.139178	-6.15845	7.34606669934696e-10	6.26264146855518e-09	CYP1B1	down	DF06_2
34.953	-0.856746	0.225211	-3.8042	0.000142265	0.00055469	FAM86C2P	down	DF06_2
239.319	-0.856481	0.132251	-6.47617	9.40829401209214e-11	8.64518350224089e-10	JUND	down	DF06_2
85.2773	-0.85631	0.188862	-4.53406	5.78604416404438e-06	2.96277560163852e-05	CCDC112	down	DF06_2
356.423	-0.855666	0.153163	-5.58664	2.31502492283186e-08	1.68209757427902e-07	KMT2E	down	DF06_2
920.178	-0.855226	0.0686849	-12.4514	1.37349120536432e-35	4.74266183837911e-34	DHX8	down	DF06_2
498.072	-0.855115	0.0757591	-11.2873	1.51652059345916e-29	4.05880669613725e-28	ZNF552	down	DF06_2
756.611	-0.854555	0.116942	-7.30751	2.72132218324649e-13	3.06846657138342e-12	CDC42EP4	down	DF06_2
406.002	-0.854396	0.0986618	-8.65985	4.72400884116961e-18	7.13008420377372e-17	NOL8	down	DF06_2
159.088	-0.853848	0.111621	-7.64953	2.01714425603023e-14	2.46644592033026e-13	KDM4A	down	DF06_2
174.79	-0.853552	0.132327	-6.45032	1.11610961212975e-10	1.02102047681425e-09	FAM175B	down	DF06_2
46.727	-0.853194	0.204682	-4.1684	3.067506075116e-05	0.000137856	RP11-253E3.3	down	DF06_2
48.1185	-0.85293	0.18749	-4.54919	5.38529954851512e-06	2.77136984271155e-05	SLC29A3	down	DF06_2
336.383	-0.852919	0.11335	-7.52463	5.28698719221718e-14	6.25532691706945e-13	USP25	down	DF06_2
186.407	-0.852899	0.103357	-8.252	1.55759474169589e-16	2.1523806800076e-15	BDKRB2	down	DF06_2
369.195	-0.852557	0.12901	-6.60845	3.88367740856571e-11	3.6862934084336e-10	RBM12B	down	DF06_2
2663.02	-0.852144	0.0939171	-9.07336	1.15400025735775e-19	1.90337339125937e-18	XBP1	down	DF06_2
315.019	-0.851912	0.117262	-7.26504	3.7293146493935e-13	4.15300863392243e-12	FAM179B	down	DF06_2
16.422	-0.851826	0.321042	-2.65332	0.00797043	0.0194982	DYRK3	down	DF06_2
17.9023	-0.851784	0.360005	-2.36604	0.0179797	0.0392494	AC010761.9	down	DF06_2
1007.63	-0.851132	0.0766965	-11.0974	1.29127889787208e-28	3.32614040258677e-27	TP53BP2	down	DF06_2
176.924	-0.850778	0.116492	-7.30329	2.80819316726106e-13	3.15653188254426e-12	GLTSCR1L	down	DF06_2
15.8245	-0.850104	0.360055	-2.36104	0.0182238	0.039692	WASIR2	down	DF06_2
209.322	-0.848438	0.0983404	-8.62757	6.26686892886811e-18	9.38986948041331e-17	CENPA	down	DF06_2
90.186	-0.848353	0.155849	-5.44343	5.22651695058824e-08	3.62461275566734e-07	NLGN4X	down	DF06_2
49.624	-0.848113	0.212402	-3.99296	6.52536239361744e-05	0.000273693	SNAPC2	down	DF06_2
18.5448	-0.847957	0.294992	-2.87451	0.00404654	0.0107245	MED17	down	DF06_2
100.797	-0.847665	0.150443	-5.63447	1.75593311556312e-08	1.29726428583855e-07	RP11-18I14.10	down	DF06_2
236.579	-0.847547	0.123319	-6.87279	6.29570997643966e-12	6.39745433667993e-11	ZFP30	down	DF06_2
205.845	-0.84704	0.176043	-4.81156	1.49759700081062e-06	8.42339813073128e-06	ASCL2	down	DF06_2
404.874	-0.846962	0.0849712	-9.96764	2.11184416921245e-23	4.20587056604288e-22	PHACTR4	down	DF06_2
28.7662	-0.846327	0.264913	-3.19473	0.0013996	0.00424806	DNAJC3-AS1	down	DF06_2
248.917	-0.846275	0.104269	-8.1163	4.80625910659964e-16	6.43172164274426e-15	PTCH1	down	DF06_2
106.016	-0.845059	0.152517	-5.54076	3.01157055024339e-08	2.16061805445713e-07	KAT5	down	DF06_2
80.573	-0.844976	0.152528	-5.53981	3.02791992015942e-08	2.17126588298683e-07	CDC37L1	down	DF06_2
993.45	-0.844831	0.0817279	-10.3371	4.78707306222713e-25	1.0272587931894e-23	ZNF629	down	DF06_2
161.181	-0.844804	0.132163	-6.39213	1.63590446125838e-10	1.47313247890302e-09	FANCE	down	DF06_2
80.4914	-0.844641	0.221251	-3.81757	0.000134771	0.000527815	CTD-2583A14.8	down	DF06_2
821.199	-0.843951	0.0702898	-12.0067	3.27564393450804e-33	1.0143225164082e-31	ELF4	down	DF06_2
321.689	-0.843579	0.126734	-6.65628	2.80846810211952e-11	2.69594214682793e-10	ABTB2	down	DF06_2
92.6571	-0.842945	0.207246	-4.06737	4.75462336641288e-05	0.000205221	XAF1	down	DF06_2
27.177	-0.842928	0.268175	-3.1432	0.0016711	0.00495412	ZNF695	down	DF06_2
665.543	-0.841828	0.0809471	-10.3997	2.48620402464261e-25	5.45714203518733e-24	SASH1	down	DF06_2
77.5426	-0.841055	0.1609	-5.2272	1.72095824493108e-07	1.11823455635211e-06	YRDC	down	DF06_2
74.465	-0.840651	0.147076	-5.71574	1.09226939354374e-08	8.27767736717702e-08	RP11-212P7.2	down	DF06_2
136.525	-0.840175	0.150998	-5.56414	2.63449283754342e-08	1.90527686427864e-07	SPRED1	down	DF06_2
1343.16	-0.840108	0.118553	-7.08634	1.37706606481311e-12	1.47313330365854e-11	FOXJ3	down	DF06_2
983.099	-0.839885	0.107564	-7.80822	5.79991380482254e-15	7.30008381780068e-14	DAB2IP	down	DF06_2
71.8059	-0.839635	0.178499	-4.70386	2.55293029382131e-06	1.38350181786726e-05	CCDC51	down	DF06_2
648.33	-0.838856	0.121921	-6.8803	5.97246084658254e-12	6.0904719355483e-11	ZC3H3	down	DF06_2
821.045	-0.838648	0.0792135	-10.5872	3.41687995052746e-26	7.80946895359442e-25	CRTC3	down	DF06_2
120.5	-0.837653	0.169742	-4.93486	8.02088643330788e-07	4.68910855676817e-06	LCORL	down	DF06_2
218.746	-0.837547	0.104572	-8.00931	1.15353750967549e-15	1.51273102020194e-14	LRR1	down	DF06_2
369.204	-0.836952	0.0950776	-8.80282	1.33415175029913e-18	2.08356302088472e-17	DOLK	down	DF06_2
239.108	-0.836458	0.138731	-6.02935	1.64622199666412e-09	1.36386366685654e-08	RASSF8	down	DF06_2
832.214	-0.835024	0.078749	-10.6036	2.86687382428231e-26	6.57326691016575e-25	ZNF544	down	DF06_2
163.551	-0.834885	0.107868	-7.73991	9.94909635031249e-15	1.23497446851853e-13	MKRN2	down	DF06_2
22.3418	-0.834868	0.312631	-2.67046	0.00757474	0.0186793	PRPS1P2	down	DF06_2
24.8133	-0.834132	0.254593	-3.27634	0.00105163	0.00330422	EID3	down	DF06_2
292.881	-0.833719	0.0950665	-8.76985	1.78896815012983e-18	2.7645845324203e-17	ZNF600	down	DF06_2
24.5304	-0.833553	0.29014	-2.87293	0.00406682	0.0107683	ABLIM2	down	DF06_2
55.514	-0.833505	0.219779	-3.79247	0.000149155	0.000578109	RP11-65J21.3	down	DF06_2
107.37	-0.833175	0.132813	-6.2733	3.5346516408126e-10	3.09960103386484e-09	MAST3	down	DF06_2
30.2268	-0.833126	0.310128	-2.68639	0.00722278	0.0179243	MCTP1	down	DF06_2
147.509	-0.832519	0.158002	-5.26903	1.37143545925413e-07	9.05009128221828e-07	TUT1	down	DF06_2
464.165	-0.832489	0.114452	-7.27366	3.49865570551931e-13	3.90520492277306e-12	REST	down	DF06_2
286.217	-0.832328	0.0919349	-9.05345	1.38521208457541e-19	2.27171626489765e-18	WHAMM	down	DF06_2
206.708	-0.832258	0.107573	-7.73666	1.02060819413434e-14	1.26578272070116e-13	PAK6	down	DF06_2
891.113	-0.832181	0.0690308	-12.0552	1.82070008613987e-33	5.73659968059695e-32	MAML1	down	DF06_2
76.8067	-0.83205	0.158629	-5.24527	1.56054370394755e-07	1.01998496564416e-06	TIRAP	down	DF06_2
177.868	-0.831898	0.114548	-7.26246	3.80118848452122e-13	4.22651065549198e-12	C1orf174	down	DF06_2
17.4718	-0.831871	0.321915	-2.58414	0.00976235	0.0232459	RP4-584D14.5	down	DF06_2
292.24	-0.831243	0.106591	-7.79844	6.26763676385971e-15	7.86815185377646e-14	DDX31	down	DF06_2
468.208	-0.829304	0.0970776	-8.54269	1.31128128223218e-17	1.92861482971003e-16	CDK17	down	DF06_2
398.039	-0.829209	0.0985506	-8.41405	3.96089061547631e-17	5.67491183803416e-16	FAM193A	down	DF06_2
453.55	-0.829081	0.076328	-10.8621	1.74727481822842e-27	4.2787432155903e-26	VPRBP	down	DF06_2
398.636	-0.828603	0.0853961	-9.70306	2.92596056541468e-22	5.52899031252046e-21	C6orf132	down	DF06_2
1582.32	-0.82859	0.08855	-9.35732	8.17881386754162e-21	1.41038013028421e-19	PUM2	down	DF06_2
72.777	-0.827984	0.21204	-3.90484	9.42866600511206e-05	0.000383079	TRIM16	down	DF06_2
343.784	-0.826973	0.101607	-8.13895	3.98727781979691e-16	5.37070283697435e-15	SNX18	down	DF06_2
102.826	-0.826778	0.140647	-5.87838	4.14312277890358e-09	3.28145351449024e-08	EME1	down	DF06_2
139.102	-0.825074	0.212679	-3.87943	0.000104703	0.000420534	BOLA1	down	DF06_2
240.53	-0.824951	0.12016	-6.86545	6.62798818157331e-12	6.72560971292981e-11	KIF18A	down	DF06_2
228.904	-0.824722	0.12298	-6.70617	1.99797570006898e-11	1.94121809077552e-10	JAGN1	down	DF06_2
45.0904	-0.824715	0.21529	-3.83072	0.000127769	0.000503762	ZNF169	down	DF06_2
586.932	-0.824669	0.082168	-10.0364	1.05482693105778e-23	2.1212923156845e-22	SIK2	down	DF06_2
795.895	-0.82451	0.108051	-7.63074	2.33416963648666e-14	2.83387087654059e-13	NACC2	down	DF06_2
21.5589	-0.823791	0.271915	-3.02959	0.00244888	0.00690046	RP11-10C24.3	down	DF06_2
27.5524	-0.823472	0.292376	-2.81648	0.00485532	0.0125922	CCDC146	down	DF06_2
720.093	-0.823208	0.0860848	-9.56276	1.14656206105194e-21	2.09509481181306e-20	USP6NL	down	DF06_2
662.083	-0.823113	0.0929212	-8.85819	8.13275479701002e-19	1.27842288561296e-17	ARID1B	down	DF06_2
241.729	-0.82278	0.152782	-5.38533	7.23101442420192e-08	4.93223006603901e-07	RBM27	down	DF06_2
20.2977	-0.822434	0.28272	-2.90901	0.00362577	0.00974201	EEPD1	down	DF06_2
1759.31	-0.822412	0.0938925	-8.75908	1.96848686041994e-18	3.02177423274912e-17	MDM2	down	DF06_2
163.592	-0.821966	0.125153	-6.5677	5.10968704795182e-11	4.79937272038215e-10	DCUN1D3	down	DF06_2
672.367	-0.82176	0.109306	-7.51799	5.56236242463153e-14	6.55957875120961e-13	ZNF639	down	DF06_2
91.2986	-0.821345	0.164794	-4.98407	6.22602616747728e-07	3.71831401018272e-06	HSF2	down	DF06_2
128.939	-0.821251	0.166569	-4.93039	8.20655337536564e-07	4.79375910961013e-06	NUMBL	down	DF06_2
19.9658	-0.820659	0.310903	-2.6396	0.00830035	0.0202023	AIM1L	down	DF06_2
395.488	-0.820088	0.0867778	-9.45043	3.37439968466559e-21	5.97638143413283e-20	FASTKD5	down	DF06_2
822.374	-0.819805	0.100391	-8.16612	3.18468795969758e-16	4.30980469282758e-15	SERTAD4	down	DF06_2
972.466	-0.819419	0.0775912	-10.5607	4.53182606516954e-26	1.02600257094931e-24	SPRED2	down	DF06_2
58.9895	-0.819049	0.181761	-4.50619	6.6003059556958e-06	3.33868913003178e-05	EID2	down	DF06_2
28.2217	-0.818237	0.241581	-3.38701	0.000706581	0.00232178	DUSP18	down	DF06_2
75.473	-0.817508	0.219013	-3.73269	0.000189447	0.000717665	RP11-631N16.2	down	DF06_2
30.966	-0.816994	0.245823	-3.3235	0.000888953	0.00285651	SAMD15	down	DF06_2
74.9041	-0.816892	0.189214	-4.3173	1.57950725358366e-05	7.45927351405416e-05	RGS14	down	DF06_2
46.2809	-0.816801	0.262787	-3.10823	0.00188214	0.00550831	ZNF837	down	DF06_2
121.617	-0.816584	0.141855	-5.75648	8.58854873670765e-09	6.56403998194551e-08	ZNF227	down	DF06_2
75.7245	-0.816181	0.155626	-5.2445	1.56708965316613e-07	1.02379872576856e-06	DNAJB5	down	DF06_2
220.045	-0.815207	0.131339	-6.2069	5.40400566175619e-10	4.65384434949924e-09	MED30	down	DF06_2
304.838	-0.815071	0.12274	-6.64066	3.12283948624047e-11	2.9857746190157e-10	LIN9	down	DF06_2
258.101	-0.814751	0.10506	-7.7551	8.82765468149208e-15	1.09956228165056e-13	NEU3	down	DF06_2
1818.28	-0.814228	0.119465	-6.81563	9.38537976889977e-12	9.41086931005486e-11	KAT6A	down	DF06_2
241.165	-0.813705	0.0986661	-8.24706	1.62333140941002e-16	2.23892231456848e-15	PDCL	down	DF06_2
128.496	-0.813601	0.136095	-5.9782	2.25612660997154e-09	1.83952248340771e-08	MAK16	down	DF06_2
110.339	-0.813355	0.1664	-4.88796	1.01887503582875e-06	5.87066092072757e-06	TAF6L	down	DF06_2
232.369	-0.813188	0.144136	-5.64183	1.68256449209869e-08	1.24689892546212e-07	TRIM27	down	DF06_2
354.153	-0.812811	0.114382	-7.10613	1.19342818511161e-12	1.28527841715947e-11	AXIN1	down	DF06_2
309.737	-0.812661	0.117552	-6.91319	4.73889342283687e-12	4.86353003531206e-11	SPTY2D1	down	DF06_2
254.225	-0.812422	0.0989646	-8.20922	2.22622009087414e-16	3.04998507026611e-15	ZNF808	down	DF06_2
157.813	-0.812084	0.121411	-6.68872	2.2513821116046e-11	2.17714244627231e-10	PLK4	down	DF06_2
1532.98	-0.812065	0.0879083	-9.23764	2.52003663851398e-20	4.26392568248682e-19	KIAA1429	down	DF06_2
778.321	-0.811469	0.0695358	-11.6698	1.81834524944527e-31	5.2787002513634e-30	CTCF	down	DF06_2
222.203	-0.81137	0.186982	-4.3393	1.42935228273988e-05	6.80371686584184e-05	ZNF518A	down	DF06_2
459.421	-0.81104	0.102908	-7.88124	3.24148378170891e-15	4.13045353741829e-14	COQ10B	down	DF06_2
32.2184	-0.810434	0.251541	-3.22188	0.00127353	0.00390825	RP13-1032I1.7	down	DF06_2
59.2079	-0.809171	0.173457	-4.66496	3.08678981137738e-06	1.64800469017512e-05	HSH2D	down	DF06_2
622.171	-0.809067	0.0756678	-10.6924	1.10525329576162e-26	2.60467139209027e-25	UBAP1	down	DF06_2
115.167	-0.808943	0.147222	-5.4947	3.91385563706327e-08	2.76931731292747e-07	DYRK1B	down	DF06_2
197.69	-0.808644	0.161281	-5.01388	5.33428140076994e-07	3.21508237294627e-06	TSSC4	down	DF06_2
210.454	-0.808052	0.142313	-5.67801	1.36272716547821e-08	1.02038005489967e-07	TAF1D	down	DF06_2
1136.3	-0.807873	0.0921263	-8.7692	1.79944019426151e-18	2.77410485622821e-17	SRSF2	down	DF06_2
659.208	-0.807382	0.111784	-7.2227	5.09672101311011e-13	5.61497213984488e-12	DHX36	down	DF06_2
61.6122	-0.80706	0.188309	-4.28583	1.82057061840702e-05	8.49737320403326e-05	ZNF529	down	DF06_2
85.9805	-0.806817	0.158453	-5.09185	3.54587505321108e-07	2.20168412639872e-06	SLC25A19	down	DF06_2
169.535	-0.806812	0.126713	-6.36723	1.92476098453696e-10	1.72140580225762e-09	ZNF34	down	DF06_2
308.157	-0.806503	0.109051	-7.39568	1.40681500560065e-13	1.61794962185654e-12	UGCG	down	DF06_2
358.508	-0.806004	0.09946	-8.1038	5.32697242514892e-16	7.11531316787749e-15	SHROOM2	down	DF06_2
478.889	-0.805844	0.111249	-7.2436	4.36913387808971e-13	4.84304532029359e-12	GPATCH2	down	DF06_2
51.1232	-0.805745	0.235469	-3.42188	0.0006219	0.00207286	RP11-424C20.2	down	DF06_2
46.3417	-0.80545	0.211391	-3.81023	0.000138837	0.000542204	LINC00338	down	DF06_2
545.693	-0.805058	0.120179	-6.69884	2.10079043293822e-11	2.03561786297963e-10	CHERP	down	DF06_2
148.148	-0.804995	0.146222	-5.5053	3.68546524887248e-08	2.6167166725106e-07	FBXL12	down	DF06_2
26.9015	-0.804203	0.292811	-2.74649	0.0060237	0.0152247	ZNF546	down	DF06_2
99.745	-0.804036	0.14761	-5.44704	5.12140978422328e-08	3.56077048942312e-07	RIN1	down	DF06_2
347.047	-0.803578	0.133218	-6.03207	1.61870458430458e-09	1.34183807192871e-08	DAGLA	down	DF06_2
29.6327	-0.802131	0.24462	-3.27909	0.00104142	0.00327625	TTLL11	down	DF06_2
240.811	-0.801871	0.141722	-5.65804	1.53110812499785e-08	1.13876166796715e-07	AHDC1	down	DF06_2
99.6977	-0.801753	0.178123	-4.50112	6.75974238527769e-06	3.40565187563378e-05	ZNF713	down	DF06_2
25.8581	-0.801588	0.28949	-2.76896	0.00562348	0.014339	RP11-196G18.3	down	DF06_2
491.927	-0.801393	0.140039	-5.72263	1.048878863417e-08	7.9614163175231e-08	ZBTB1	down	DF06_2
123.282	-0.800301	0.146817	-5.45099	5.00893334869374e-08	3.49097924916947e-07	ZNF277	down	DF06_2
35.5838	-0.800297	0.235242	-3.40202	0.000668894	0.00221107	CTD-2132N18.2	down	DF06_2
197.065	-0.800248	0.123294	-6.49059	8.55017250109444e-11	7.89373401642633e-10	GFOD2	down	DF06_2
472.879	-0.800083	0.105032	-7.61751	2.5862129801727e-14	3.11883422960693e-13	PIAS4	down	DF06_2
1415.84	-0.799617	0.150529	-5.31205	1.08401467090086e-07	7.21957781975093e-07	PPIG	down	DF06_2
581.303	-0.799483	0.165502	-4.83065	1.36090387721361e-06	7.69664372662951e-06	ZNF91	down	DF06_2
288.477	-0.79941	0.0922451	-8.66615	4.46979134624891e-18	6.77076555708451e-17	ZNF778	down	DF06_2
206.177	-0.799339	0.138367	-5.77696	7.60620128634398e-09	5.85364469920187e-08	PCIF1	down	DF06_2
193.491	-0.799021	0.13172	-6.06604	1.31103226125803e-09	1.09245101445917e-08	POP7	down	DF06_2
76.901	-0.79881	0.176518	-4.52537	6.02890655390455e-06	3.0794687999174e-05	NEIL3	down	DF06_2
541.057	-0.798799	0.079153	-10.0918	6.00361962129059e-24	1.22792782566709e-22	LMTK2	down	DF06_2
296.264	-0.798785	0.0892515	-8.94982	3.56065755564933e-19	5.70299311944324e-18	SFMBT1	down	DF06_2
173.558	-0.797786	0.135433	-5.89063	3.847147060149e-09	3.05543687363957e-08	AHR	down	DF06_2
106.766	-0.797564	0.178856	-4.45924	8.22514464409778e-06	4.08251836368025e-05	C7orf49	down	DF06_2
314.672	-0.796597	0.117182	-6.79797	1.06106998121349e-11	1.0558636253969e-10	CLSPN	down	DF06_2
484.944	-0.796319	0.0773203	-10.299	7.12232482977806e-25	1.51932378109592e-23	FHDC1	down	DF06_2
233.654	-0.796231	0.101972	-7.80833	5.79484686586492e-15	7.30008381780068e-14	LYSMD1	down	DF06_2
28.5144	-0.79428	0.263792	-3.011	0.00260386	0.00729151	THAP2	down	DF06_2
560.6	-0.793475	0.0753804	-10.5263	6.53673098620634e-26	1.45926185225403e-24	NFYA	down	DF06_2
35.0286	-0.793446	0.244857	-3.24044	0.00119344	0.00369	ZNF853	down	DF06_2
780.761	-0.792243	0.11667	-6.79047	1.11769029525051e-11	1.10761339031742e-10	CCDC97	down	DF06_2
1213.14	-0.791764	0.0925173	-8.55801	1.14831706788726e-17	1.69585820107781e-16	MEF2D	down	DF06_2
2130.08	-0.791552	0.0541157	-14.627	1.88812426280208e-48	1.07458898261214e-46	POGK	down	DF06_2
37.5688	-0.791183	0.220624	-3.58612	0.000335633	0.00119505	MKRN3	down	DF06_2
1792.28	-0.790816	0.0685558	-11.5354	8.75245456364106e-31	2.44711831576442e-29	KDM5B	down	DF06_2
1566.5	-0.79059	0.093354	-8.46874	2.48072065738896e-17	3.58993937143152e-16	CREBBP	down	DF06_2
1945.14	-0.790554	0.102361	-7.72321	1.13435493128542e-14	1.40443479411683e-13	CBX2	down	DF06_2
149.74	-0.790438	0.114055	-6.93031	4.19925303448443e-12	4.32820647412608e-11	ZBTB2	down	DF06_2
232.899	-0.789928	0.148754	-5.3103	1.09446687441536e-07	7.28245310753546e-07	KLF16	down	DF06_2
18.9645	-0.789583	0.332446	-2.37507	0.0175454	0.0383946	SH3GL1P1	down	DF06_2
238.88	-0.789556	0.0898059	-8.79181	1.47175437487642e-18	2.28853037190557e-17	TGIF2	down	DF06_2
899.8	-0.789298	0.106073	-7.44108	9.98683984297842e-14	1.16061748909642e-12	ASXL2	down	DF06_2
233.214	-0.789087	0.169545	-4.65413	3.25345405518102e-06	1.73056833914117e-05	RPUSD1	down	DF06_2
1219.48	-0.788972	0.0725807	-10.8703	1.59703375287683e-27	3.92417901154838e-26	SMEK1	down	DF06_2
280.79	-0.788362	0.102339	-7.70344	1.3245058557902e-14	1.63704376116078e-13	ZZZ3	down	DF06_2
347.374	-0.787921	0.116974	-6.73584	1.62981128566279e-11	1.59535368472186e-10	ATG14	down	DF06_2
518.306	-0.787769	0.119138	-6.61225	3.78528245714512e-11	3.59526926783856e-10	KLF3	down	DF06_2
439.116	-0.787465	0.113526	-6.93642	4.02151628690195e-12	4.15990036028026e-11	SIRT7	down	DF06_2
25.0917	-0.7872	0.25975	-3.03061	0.00244062	0.00687896	FBLIM1	down	DF06_2
365.849	-0.787026	0.0987371	-7.97093	1.57484275614888e-15	2.04658491387975e-14	MTPAP	down	DF06_2
371.959	-0.786291	0.137603	-5.71421	1.10216877404208e-08	8.34830519591369e-08	HMOX1	down	DF06_2
150.935	-0.786112	0.149451	-5.26001	1.44044536857327e-07	9.47509038925833e-07	SETBP1	down	DF06_2
267.472	-0.786033	0.105102	-7.47874	7.50379366051213e-14	8.78431909900115e-13	ZFYVE1	down	DF06_2
19.5983	-0.785902	0.312122	-2.51793	0.0118046	0.0273402	RP11-115C21.2	down	DF06_2
1616.67	-0.785874	0.0926621	-8.48108	2.23120913459295e-17	3.23211069708289e-16	ZMIZ1	down	DF06_2
54.946	-0.785781	0.180817	-4.34572	1.3881934775924e-05	6.62532246730292e-05	TLR5	down	DF06_2
325.732	-0.785345	0.169634	-4.62965	3.66288114925374e-06	1.93406034719856e-05	SAC3D1	down	DF06_2
259.024	-0.784586	0.0905351	-8.6661	4.47183696422486e-18	6.77076555708451e-17	RIOK1	down	DF06_2
79.7541	-0.78344	0.157773	-4.96562	6.84822247145325e-07	4.05959470425917e-06	ACVR2B	down	DF06_2
30.7932	-0.783268	0.262341	-2.98569	0.00282943	0.00785141	MARCH3	down	DF06_2
203.349	-0.783036	0.10255	-7.63567	2.2465707058484e-14	2.73443546859772e-13	EXOSC9	down	DF06_2
108.012	-0.782881	0.161167	-4.85757	1.1883672573493e-06	6.7713890536496e-06	HYAL2	down	DF06_2
104.336	-0.782333	0.168707	-4.63722	3.53123888364436e-06	1.86934958402923e-05	AVPI1	down	DF06_2
1822.97	-0.782183	0.0808741	-9.67161	3.98081548794183e-22	7.47324148772809e-21	PUM1	down	DF06_2
399.707	-0.782087	0.0832859	-9.39039	5.97810105064851e-21	1.04211473399864e-19	CKS2	down	DF06_2
218.85	-0.781203	0.10527	-7.42096	1.16278042377383e-13	1.34480926280477e-12	CABLES1	down	DF06_2
2077.2	-0.781162	0.0637998	-12.244	1.8097403454302e-34	5.94941808991997e-33	AURKA	down	DF06_2
59.395	-0.780827	0.242756	-3.21651	0.0012976	0.00397198	C9orf173	down	DF06_2
476.912	-0.779351	0.102081	-7.63467	2.26401525524788e-14	2.75334084968871e-13	GRWD1	down	DF06_2
368.314	-0.779297	0.139628	-5.58123	2.38827653028347e-08	1.73330613707418e-07	DAPK3	down	DF06_2
35.3864	-0.779246	0.247872	-3.14374	0.00166802	0.00494805	RP11-181G12.2	down	DF06_2
104.424	-0.778756	0.194337	-4.00725	6.14305294721925e-05	0.000259091	ZNF579	down	DF06_2
423.351	-0.778632	0.113887	-6.83689	8.09322071033023e-12	8.17784456196807e-11	YTHDF3	down	DF06_2
105.498	-0.777711	0.136896	-5.68105	1.33871349363943e-08	1.00344276912619e-07	GID4	down	DF06_2
49.17	-0.777366	0.188283	-4.1287	3.64820327467686e-05	0.000161831	ZNF771	down	DF06_2
1046.03	-0.777318	0.101617	-7.64949	2.01782991468091e-14	2.46644592033026e-13	FBXO28	down	DF06_2
185.736	-0.776479	0.106381	-7.29903	2.89847730297143e-13	3.25293645249303e-12	SOCS2	down	DF06_2
167.144	-0.776354	0.106507	-7.28924	3.11699121893377e-13	3.49001217429451e-12	JPH1	down	DF06_2
774.282	-0.775929	0.0740014	-10.4853	1.00899741538124e-25	2.23860613005771e-24	SRF	down	DF06_2
193.153	-0.775736	0.115801	-6.69885	2.10065739708473e-11	2.03561786297963e-10	ZRANB1	down	DF06_2
1102.52	-0.775543	0.0924004	-8.39329	4.72727700038912e-17	6.73941203253495e-16	TLE3	down	DF06_2
533.472	-0.775446	0.0826537	-9.38187	6.48144025737066e-21	1.12712872301788e-19	NUP50	down	DF06_2
139.043	-0.775331	0.125704	-6.16791	6.91979909759128e-10	5.90623516337978e-09	PSRC1	down	DF06_2
1587.08	-0.773674	0.0768009	-10.0738	7.2159123631196e-24	1.46547139797686e-22	HEXIM1	down	DF06_2
131.621	-0.773204	0.126846	-6.09563	1.09008965154012e-09	9.14164291935127e-09	KIAA0895	down	DF06_2
87.2977	-0.773186	0.177416	-4.35804	1.3122944542984e-05	6.28809578949837e-05	TUSC1	down	DF06_2
43.4125	-0.772583	0.202105	-3.82268	0.000132009	0.000519201	FZD2	down	DF06_2
236.683	-0.771902	0.113089	-6.82561	8.75541971223796e-12	8.8098734057662e-11	THAP7	down	DF06_2
580.513	-0.771794	0.0948214	-8.13945	3.97076705312105e-16	5.3534714230234e-15	LIN54	down	DF06_2
725.856	-0.771653	0.0731778	-10.5449	5.36230198950344e-26	1.20832216505258e-24	KDM3A	down	DF06_2
233.974	-0.770673	0.103954	-7.41361	1.22905061967289e-13	1.41917400743143e-12	RGMB	down	DF06_2
92.2321	-0.77054	0.220742	-3.49068	0.000481801	0.00165177	RALGDS	down	DF06_2
866.436	-0.770221	0.0599857	-12.8401	9.77776263352746e-38	3.61928031260056e-36	DPF2	down	DF06_2
4104.93	-0.769882	0.092866	-8.29025	1.13008628746967e-16	1.57522869828419e-15	AGO2	down	DF06_2
127.939	-0.76983	0.137366	-5.60423	2.09183821014186e-08	1.52895321765648e-07	DAXX	down	DF06_2
190.935	-0.769811	0.128323	-5.99903	1.98500730217754e-09	1.63268593407343e-08	BTRC	down	DF06_2
266.667	-0.769614	0.133558	-5.76238	8.29340685861364e-09	6.35195560410521e-08	NFATC1	down	DF06_2
464.035	-0.768634	0.0831532	-9.24358	2.38380537962919e-20	4.03816631309184e-19	WDR75	down	DF06_2
175.669	-0.768269	0.150484	-5.10533	3.30225249394895e-07	2.06286913927857e-06	PIGA	down	DF06_2
125.126	-0.768119	0.170247	-4.51178	6.42850140670821e-06	3.26159238038025e-05	RPP25L	down	DF06_2
64.4251	-0.767795	0.185498	-4.1391	3.486705636841e-05	0.000155145	ARMCX5	down	DF06_2
1457.14	-0.767651	0.0973751	-7.88345	3.18473085471559e-15	4.06173069770148e-14	AHCTF1	down	DF06_2
291.612	-0.76755	0.100435	-7.64223	2.13487225655269e-14	2.60067898664147e-13	CEP68	down	DF06_2
35.5447	-0.766552	0.219145	-3.49792	0.00046891	0.00161219	ZSCAN20	down	DF06_2
105.421	-0.766495	0.143429	-5.34408	9.08788505296532e-08	6.11478770456297e-07	ABCB6	down	DF06_2
548.723	-0.764034	0.0916167	-8.33946	7.46306685915705e-17	1.05250440455438e-15	GOLPH3L	down	DF06_2
509.313	-0.762626	0.190325	-4.00697	6.15032217328967e-05	0.000259322	ANKRD12	down	DF06_2
1341.04	-0.761425	0.0896182	-8.49632	1.95688957171945e-17	2.84618716597863e-16	NCOA6	down	DF06_2
26.1222	-0.760886	0.316174	-2.40654	0.0161045	0.0356616	RP5-1074L1.4	down	DF06_2
30.9515	-0.7607	0.319611	-2.38008	0.017309	0.037958	ZNF493	down	DF06_2
1381.08	-0.760464	0.11253	-6.75785	1.400570528691e-11	1.38223543815091e-10	MISP	down	DF06_2
482.031	-0.760434	0.0753617	-10.0905	6.08812808773558e-24	1.24344618915326e-22	TMEM39A	down	DF06_2
947.079	-0.760361	0.114297	-6.65251	2.8813093308944e-11	2.76402218891062e-10	SETD2	down	DF06_2
1181.23	-0.760267	0.0953107	-7.97672	1.50269748202128e-15	1.95813041118773e-14	MAPK1IP1L	down	DF06_2
447.092	-0.760222	0.0780746	-9.73713	2.09393161952111e-22	4.00405330537642e-21	BRAP	down	DF06_2
260.896	-0.760035	0.103098	-7.37197	1.68126035572484e-13	1.91674329866049e-12	EXOSC3	down	DF06_2
352.561	-0.759454	0.089046	-8.52878	1.47903126627579e-17	2.16208844701575e-16	FASTKD2	down	DF06_2
85.9352	-0.759196	0.144664	-5.24798	1.53773131275681e-07	1.00736092686011e-06	ARHGEF5	down	DF06_2
21.0428	-0.758084	0.290117	-2.61303	0.00897438	0.0216127	MAGI2	down	DF06_2
935.89	-0.757652	0.0779119	-9.72448	2.37124710024692e-22	4.51634748630362e-21	BAG5	down	DF06_2
625.904	-0.756956	0.151903	-4.98316	6.25554891233941e-07	3.73439671595254e-06	BRWD1	down	DF06_2
205.805	-0.756896	0.119571	-6.33011	2.44987120899292e-10	2.17081203312548e-09	TFB2M	down	DF06_2
225.416	-0.756278	0.138308	-5.46806	4.54992588133983e-08	3.18804782313441e-07	PROB1	down	DF06_2
151.782	-0.755365	0.136029	-5.55297	2.80850231250705e-08	2.02198123988945e-07	SPECC1L	down	DF06_2
28.7718	-0.755082	0.261304	-2.88967	0.00385646	0.0102775	ASPHD2	down	DF06_2
41.5183	-0.754827	0.221373	-3.40975	0.000650223	0.00215677	WDR81	down	DF06_2
94.9252	-0.754254	0.189277	-3.98493	6.75011384659294e-05	0.000282379	RELB	down	DF06_2
17.6693	-0.754188	0.293002	-2.574	0.0100529	0.0238515	RP11-345P4.9	down	DF06_2
1000.39	-0.754154	0.157223	-4.79671	1.61295798980248e-06	9.02642133508194e-06	RIF1	down	DF06_2
99.5022	-0.754111	0.155385	-4.85319	1.2149165213333e-06	6.91719374878535e-06	GPRIN1	down	DF06_2
4184.6	-0.753985	0.0943848	-7.98842	1.36681183727827e-15	1.78590958665788e-14	NR2F2	down	DF06_2
227.855	-0.753705	0.14235	-5.29474	1.19187537437864e-07	7.90866982289313e-07	ZNF84	down	DF06_2
155.094	-0.753402	0.12139	-6.20645	5.41932272525587e-10	4.66424554219721e-09	RELL1	down	DF06_2
116.684	-0.752847	0.148872	-5.05701	4.25880097108601e-07	2.60614004176232e-06	PPFIBP2	down	DF06_2
45.5421	-0.752535	0.223717	-3.36378	0.000768816	0.00250797	CTD-2540F13.2	down	DF06_2
28.3232	-0.752499	0.278495	-2.70202	0.00689205	0.0171842	RP11-305E17.6	down	DF06_2
859.422	-0.751983	0.0906068	-8.29941	1.04630177205956e-16	1.46268924426074e-15	TRAF4	down	DF06_2
22.4353	-0.751805	0.316717	-2.37374	0.0176089	0.0385277	AC027763.2	down	DF06_2
89.0036	-0.751724	0.190326	-3.94966	7.82618178024988e-05	0.000322752	RP11-384K6.6	down	DF06_2
46.1386	-0.75164	0.224347	-3.35034	0.000807121	0.00261928	NAT8L	down	DF06_2
140.793	-0.75156	0.148878	-5.04817	4.46073695591331e-07	2.72392499695486e-06	RDH14	down	DF06_2
702.229	-0.750659	0.0893035	-8.40571	4.25283533627036e-17	6.08713479194402e-16	ZNF142	down	DF06_2
138.206	-0.750656	0.155136	-4.83869	1.3070019469813e-06	7.41802169278035e-06	LSM11	down	DF06_2
564.382	-0.750324	0.0736821	-10.1833	2.35504905256963e-24	4.92883013196949e-23	VANGL1	down	DF06_2
697.898	-0.749546	0.0852248	-8.79492	1.43144589778843e-18	2.23066985738697e-17	GIGYF2	down	DF06_2
1063.48	-0.749382	0.0990787	-7.56351	3.92339002044404e-14	4.66112977758859e-13	FAM102A	down	DF06_2
767.161	-0.748236	0.112341	-6.66038	2.73128355849963e-11	2.62359919672023e-10	POMK	down	DF06_2
332.976	-0.747993	0.127127	-5.88385	4.00837287545642e-09	3.17647556597122e-08	RORA	down	DF06_2
32.7015	-0.747962	0.230102	-3.25057	0.00115175	0.00357414	PGBD4	down	DF06_2
231.418	-0.747663	0.133275	-5.60992	2.02418408623653e-08	1.48402376057637e-07	KLF12	down	DF06_2
165.14	-0.747511	0.159053	-4.69976	2.60470382681382e-06	1.40837891108871e-05	LATS1	down	DF06_2
188.314	-0.74736	0.137297	-5.44336	5.2283635624148e-08	3.62461275566734e-07	SRFBP1	down	DF06_2
70.3519	-0.746985	0.208477	-3.58305	0.000339603	0.00120829	MRPS18C	down	DF06_2
47.6489	-0.746548	0.199186	-3.748	0.000178253	0.000678114	AXIN2	down	DF06_2
244.457	-0.74621	0.0867837	-8.59851	8.07567941909785e-18	1.20374438877422e-16	ALG2	down	DF06_2
36.6025	-0.746193	0.217335	-3.43337	0.000596122	0.00199525	PINX1	down	DF06_2
25.29	-0.746157	0.263003	-2.83707	0.00455302	0.011896	FAM86EP	down	DF06_2
902.302	-0.74575	0.103017	-7.23913	4.5155792202505e-13	4.99384218067488e-12	RLIM	down	DF06_2
21.5488	-0.74568	0.280907	-2.65454	0.00794158	0.0194408	RP13-467H17.1	down	DF06_2
795.467	-0.745307	0.0794642	-9.37916	6.64998081017233e-21	1.15504310839169e-19	TMCC1	down	DF06_2
44.4062	-0.74496	0.189155	-3.93835	8.20423051385273e-05	0.000336656	C19orf40	down	DF06_2
151.38	-0.744262	0.107408	-6.92932	4.22873016349165e-12	4.35547107468643e-11	TSPYL4	down	DF06_2
37.1267	-0.74346	0.231564	-3.2106	0.00132457	0.00404422	RP1-20N2.6	down	DF06_2
20.7638	-0.743133	0.298542	-2.48921	0.0128028	0.0291782	CTA-29F11.1	down	DF06_2
538.391	-0.743039	0.150372	-4.94133	7.75922502006822e-07	4.54721534651861e-06	KIAA2022	down	DF06_2
112.996	-0.743028	0.141591	-5.24771	1.54000039347132e-07	1.00838861598879e-06	KIF21B	down	DF06_2
59.0554	-0.742862	0.218171	-3.40496	0.000661749	0.00218996	ZNF414	down	DF06_2
177.73	-0.742501	0.147746	-5.02552	5.02069402242899e-07	3.0426335534072e-06	IFIT1	down	DF06_2
378.622	-0.74245	0.0835699	-8.88418	6.43940293881407e-19	1.01779322630059e-17	GEMIN5	down	DF06_2
274.545	-0.742254	0.0980142	-7.57292	3.64919808384646e-14	4.34613756900787e-13	FZD5	down	DF06_2
553.33	-0.74204	0.0921791	-8.04998	8.28053880453969e-16	1.09487124193358e-14	ANKS1A	down	DF06_2
227.935	-0.742007	0.123517	-6.00733	1.886005225529e-09	1.5580372485595e-08	EXOSC8	down	DF06_2
174.494	-0.741715	0.142077	-5.22051	1.78429648635628e-07	1.15678005884935e-06	RHOG	down	DF06_2
117.421	-0.740943	0.15746	-4.70561	2.53112983898799e-06	1.37319512730612e-05	NUDT12	down	DF06_2
213.553	-0.740451	0.100785	-7.34681	2.02987453231126e-13	2.29961946426041e-12	S1PR3	down	DF06_2
1141.23	-0.739414	0.0949071	-7.79092	6.65256106168444e-15	8.3295849327995e-14	CLK3	down	DF06_2
18.3578	-0.739328	0.31287	-2.36305	0.0181251	0.0394951	PLEKHG7	down	DF06_2
280.987	-0.738782	0.128606	-5.74451	9.21862918373216e-09	7.02694767689568e-08	BAG4	down	DF06_2
272.235	-0.737953	0.133377	-5.53285	3.15072443412493e-08	2.25259588515218e-07	PHACTR2	down	DF06_2
47.0361	-0.737536	0.23862	-3.09084	0.00199593	0.00580008	KCNG3	down	DF06_2
165.578	-0.736552	0.135361	-5.44139	5.28674134121636e-08	3.66155789187948e-07	MCPH1	down	DF06_2
24.5451	-0.736358	0.307936	-2.39127	0.0167903	0.0369952	WDR93	down	DF06_2
655.511	-0.736192	0.128181	-5.74337	9.2812330070003e-09	7.07092455385171e-08	TRIB3	down	DF06_2
990.532	-0.735853	0.104587	-7.03578	1.98154929830811e-12	2.09950907625743e-11	AUTS2	down	DF06_2
984.113	-0.734996	0.0710237	-10.3486	4.24671729879769e-25	9.15396442895028e-24	SNW1	down	DF06_2
284.74	-0.734875	0.112847	-6.51215	7.40846734727289e-11	6.8600978349442e-10	GCNT2	down	DF06_2
1522.25	-0.733589	0.119667	-6.13027	8.77273107168747e-10	7.42177172157625e-09	ZBTB7A	down	DF06_2
103.779	-0.733049	0.145616	-5.03413	4.8002394621833e-07	2.91762971785468e-06	ZNF708	down	DF06_2
1657.96	-0.73259	0.10918	-6.70991	1.94746758785617e-11	1.8947017430771e-10	SP3	down	DF06_2
156.281	-0.73253	0.120223	-6.09307	1.10763569424568e-09	9.27797926785547e-09	RP4-758J18.2	down	DF06_2
30.711	-0.732433	0.242705	-3.01779	0.00254627	0.00714694	DDX26B	down	DF06_2
119.722	-0.730423	0.143085	-5.10482	3.31112436951721e-07	2.06751430167729e-06	ATRIP	down	DF06_2
[truncated: 29,089 more rows]
