# Supplementary material for: Novel Cell Cycle Inhibitors Decrease Primary and Metastatic Breast Cancer Growth In Vivo
Source: Cancers (Basel). 2026 Jan 30;18(3):466. doi: 10.3390/cancers18030466 (PMC12896542; doi:10.3390/cancers18030466)
Supplement: Supplementary file 1 [file cancers-18-00466-s001.zip › Supplementary Table S2.xlsx]

## Sheet: Supplementary Table S2
Supplementary Table S2. List of all up-regulated genes in BR16 cells upon treatment with cells treated with indicated compounds (5 µM) for two or six hours.
baseMean	log2FoldChange	lfcSE	stat	pvalue	padj	SYMBOL	diff	comparison
45.1187	7.64924	1.19349	6.40911	1.46369166940843e-10	1.32468236001333e-09	FTH1P16	up	DF06_2
8.57328	5.29921	1.25482	4.2231	2.40969652705779e-05	0.000110185	AC005042.2	up	DF06_2
12.6737	4.85745	1.09225	4.4472	8.69976241062431e-06	4.29735433792725e-05	OFD1P17	up	DF06_2
7.39087	4.46096	1.25691	3.54914	0.000386489	0.00135899	FDX1P1	up	DF06_2
10.3691	4.23636	1.09265	3.87712	0.000105699	0.000423827	RNU7-75P	up	DF06_2
8.83554	3.95139	1.16009	3.40612	0.00065894	0.00218217	HMGB3P14	up	DF06_2
25.6978	3.91488	0.652491	5.9999	1.97437486827927e-09	1.62642016640341e-08	MAGI1-IT1	up	DF06_2
11.2336	3.78792	0.913537	4.14644	3.37686642663012e-05	0.00015064	CTB-50L17.5	up	DF06_2
31.8161	3.70775	0.687663	5.39182	6.97472804246196e-08	4.76645035991503e-07	RP11-456P18.2	up	DF06_2
8.37864	3.50847	1.1098	3.16135	0.00157041	0.0046933	PHBP12	up	DF06_2
22.1104	3.17884	0.573052	5.54721	2.90262938786761e-08	2.08557687404719e-07	SIDT1-AS1	up	DF06_2
12.1554	3.07557	0.664016	4.63177	3.62558551155114e-06	1.91577268920458e-05	CTC-455F18.3	up	DF06_2
18.2512	2.98912	0.735989	4.06137	4.87861829436707e-05	0.000210132	GPR21	up	DF06_2
14.023	2.89221	0.661112	4.37476	1.21566725072811e-05	5.85627057317967e-05	DUTP1	up	DF06_2
7.85039	2.75822	1.12484	2.45211	0.0142022	0.0319278	AC004691.5	up	DF06_2
16.6817	2.66376	0.570469	4.66941	3.02058687006066e-06	1.61412197911156e-05	HMGB1P41	up	DF06_2
17.7543	2.54082	0.527813	4.81387	1.48035086225318e-06	8.33692368686728e-06	ACPT	up	DF06_2
7.71039	2.51662	0.861993	2.91954	0.00350549	0.0094559	HNRNPA3P11	up	DF06_2
24.0848	2.34274	0.459073	5.1032	3.33954591274929e-07	2.08255182319952e-06	TAGLN2P1	up	DF06_2
7.13405	2.32893	0.78558	2.9646	0.0030308	0.00833789	TTC34	up	DF06_2
12.1875	2.16877	0.583857	3.71456	0.000203557	0.00076488	RP11-549J18.1	up	DF06_2
6.67227	2.12595	0.721005	2.94859	0.00319225	0.00872371	C16orf95	up	DF06_2
7.89158	2.07651	0.538812	3.85387	0.000116265	0.000462587	RP11-460N20.5	up	DF06_2
30.6521	2.02631	0.416924	4.86014	1.17301905984532e-06	6.69426086735652e-06	NUTM2G	up	DF06_2
7.95182	2.02498	0.707746	2.86116	0.00422088	0.0111373	UPF3AP3	up	DF06_2
11.3922	1.99786	0.600451	3.32726	0.000877031	0.00282324	U3	up	DF06_2
18.9274	1.99149	0.445292	4.47232	7.73766835920867e-06	3.86856551056408e-05	RP11-537I16.2	up	DF06_2
9.2798	1.97278	0.710818	2.77536	0.00551402	0.0140899	SUGT1P3	up	DF06_2
10.8947	1.97044	0.601624	3.27519	0.00105589	0.00331454	ARR3	up	DF06_2
12.4027	1.96958	0.462689	4.25682	2.07356122627296e-05	9.58080303354264e-05	AP001432.14	up	DF06_2
114.799	1.90903	0.198277	9.6281	6.08444252234083e-22	1.13191069611351e-20	CTD-2547E10.2	up	DF06_2
8.29727	1.90777	0.611088	3.12192	0.00179673	0.00528737	RP11-443G13.2	up	DF06_2
6.1569	1.90047	0.641429	2.96288	0.00304779	0.00838143	RP3-525L6.2	up	DF06_2
11.2256	1.87355	0.503274	3.72273	0.000197077	0.000743052	AC131097.3	up	DF06_2
8.77176	1.87328	0.721388	2.59677	0.00941052	0.0225236	RP5-1049G16.4	up	DF06_2
7.21927	1.86586	0.565952	3.29686	0.000977734	0.0030996	AC073343.13	up	DF06_2
16.5272	1.85575	0.461945	4.01726	5.88792831061889e-05	0.000249301	RP11-29G8.3	up	DF06_2
17.4825	1.81945	0.458489	3.96835	7.23726176012682e-05	0.000301096	CHMP4BP1	up	DF06_2
9.97407	1.81914	0.663254	2.74276	0.00609259	0.0153665	RP13-638C3.6	up	DF06_2
8.0425	1.76453	0.642606	2.74589	0.00603462	0.0152403	RP11-484D2.4	up	DF06_2
6.13302	1.75868	0.667366	2.63525	0.00840754	0.0204356	RP11-551L14.7	up	DF06_2
14.4662	1.74273	0.487302	3.57629	0.000348502	0.00123598	RP11-20B24.6	up	DF06_2
60.7028	1.70775	0.26168	6.5261	6.75054108104874e-11	6.27913701718481e-10	RP4-734G22.3	up	DF06_2
7.82727	1.70527	0.642171	2.65547	0.00791981	0.0194007	CTD-2228K2.5	up	DF06_2
7.58007	1.70023	0.634945	2.67776	0.00741166	0.0183463	ACKR4	up	DF06_2
9.73169	1.69349	0.558785	3.03066	0.00244021	0.00687896	OGFR-AS1	up	DF06_2
5.501	1.65823	0.691426	2.39828	0.0164723	0.036378	RP11-434H6.7	up	DF06_2
19.13	1.645	0.407301	4.03878	5.37306737044747e-05	0.000229575	CTC-425O23.2	up	DF06_2
10.5637	1.64133	0.505493	3.24699	0.00116631	0.00361387	RP11-617D20.1	up	DF06_2
5.95201	1.62105	0.648789	2.49857	0.0124694	0.0286032	GPR64	up	DF06_2
15.3412	1.59639	0.394375	4.04791	5.16779639470765e-05	0.000221594	AC004980.9	up	DF06_2
13.3829	1.58164	0.4755	3.32627	0.000880166	0.0028316	RP11-305L7.7	up	DF06_2
8.59588	1.58019	0.52173	3.02876	0.0024556	0.00691805	Y	up	DF06_2
21.257	1.56944	0.476832	3.29139	0.000996945	0.00315444	RP11-83B20.1	up	DF06_2
15.7468	1.5667	0.474168	3.30411	0.0009528	0.00303056	RP11-495P10.1	up	DF06_2
6.84038	1.56428	0.599093	2.61108	0.00902573	0.0217145	RP11-265E18.1	up	DF06_2
7.05845	1.55452	0.56942	2.73	0.00633336	0.0159208	JARID2-AS1	up	DF06_2
16.3716	1.53077	0.384516	3.98103	6.86181500536062e-05	0.000286719	NKAPP1	up	DF06_2
21.3231	1.52194	0.358906	4.2405	2.23019534058826e-05	0.0001024	ZNF346-IT1	up	DF06_2
7.88736	1.51966	0.663135	2.29163	0.0219271	0.0465293	HMGB1P19	up	DF06_2
8.42245	1.51581	0.546411	2.77411	0.00553523	0.0141315	L1CAM	up	DF06_2
7.31256	1.49728	0.608846	2.45921	0.0139243	0.0313912	ARL2BP	up	DF06_2
7.33397	1.48316	0.601597	2.46536	0.0136874	0.030925	CTC-559E9.6	up	DF06_2
6.27198	1.47759	0.631478	2.33989	0.0192896	0.0417169	FAIM2	up	DF06_2
37.1588	1.47571	0.299771	4.92279	8.53191190180125e-07	4.96970062597234e-06	RP11-110I1.11	up	DF06_2
7.48252	1.46805	0.5754	2.55135	0.0107306	0.0252014	RNU6-1016P	up	DF06_2
8.42393	1.4652	0.608848	2.40651	0.0161058	0.0356616	SIRPAP1	up	DF06_2
18.0643	1.46273	0.401298	3.645	0.000267396	0.000975483	AC144530.1	up	DF06_2
7.28284	1.4573	0.549167	2.65365	0.00796267	0.0194825	RP11-544M22.3	up	DF06_2
9.75643	1.45332	0.636878	2.28194	0.0224931	0.0475536	EPX	up	DF06_2
57.5913	1.44049	0.236808	6.08295	1.17987758287125e-09	9.86016094936924e-09	HOXB-AS2	up	DF06_2
9.68021	1.4334	0.549722	2.60749	0.00912075	0.0219102	FUT7	up	DF06_2
11.3054	1.42786	0.480892	2.96918	0.00298591	0.00822855	SLC16A2	up	DF06_2
14.2954	1.42215	0.441562	3.22072	0.0012787	0.00392078	GMDS-AS1	up	DF06_2
19.0002	1.39547	0.404628	3.44878	0.00056312	0.00189536	HNRNPA1P49	up	DF06_2
125.947	1.38819	0.171853	8.07779	6.59508192701797e-16	8.7603860394033e-15	GUSBP11	up	DF06_2
9.45546	1.38751	0.507942	2.73164	0.00630202	0.015853	RP11-133O22.6	up	DF06_2
6.87925	1.386	0.608252	2.27866	0.0226875	0.0478859	AC118754.4	up	DF06_2
19.902	1.3858	0.410057	3.37954	0.00072607	0.00237877	TTC9B	up	DF06_2
108.971	1.38376	0.178732	7.74208	9.77999117837157e-15	1.21503100066758e-13	UPK3B	up	DF06_2
26.8142	1.35625	0.354895	3.82157	0.000132606	0.00052084	RCN3	up	DF06_2
17.0377	1.35573	0.454641	2.98198	0.00286393	0.00792761	RP11-546B8.3	up	DF06_2
9.90116	1.35323	0.584323	2.31589	0.0205642	0.044109	C11orf35	up	DF06_2
9.98999	1.34038	0.534719	2.5067	0.0121865	0.0280578	CDC42EP5	up	DF06_2
13.2008	1.33531	0.462812	2.88522	0.00391143	0.0104028	LENG8-AS1	up	DF06_2
13.4599	1.33396	0.421269	3.16652	0.00154273	0.00462595	RP11-85K15.2	up	DF06_2
56.1896	1.32984	0.253792	5.23988	1.60678440955985e-07	1.04830488052797e-06	CCDC17	up	DF06_2
35.9673	1.32777	0.272712	4.86875	1.12307164401048e-06	6.42814559370879e-06	UBE2Q2P3	up	DF06_2
8.79121	1.31785	0.572692	2.30115	0.0213831	0.045614	CTB-47B11.3	up	DF06_2
7.70463	1.31338	0.535642	2.45198	0.0142072	0.0319341	ZC3H12B	up	DF06_2
101.686	1.31073	0.181244	7.23186	4.76420739526278e-13	5.25669136278841e-12	FLRT1	up	DF06_2
45.8283	1.30917	0.26726	4.89849	9.65754248194444e-07	5.58469695572362e-06	RP11-222A11.1	up	DF06_2
12.7559	1.30425	0.487425	2.67579	0.00745526	0.0184257	RP11-96D1.6	up	DF06_2
11.9326	1.30038	0.455247	2.85642	0.00428452	0.011286	ARMC12	up	DF06_2
13.0046	1.29729	0.479043	2.70809	0.00676713	0.016899	MIR4500HG	up	DF06_2
75.005	1.28652	0.225804	5.69751	1.21568226182814e-08	9.14556368237376e-08	CARNS1	up	DF06_2
25.6196	1.28359	0.329556	3.8949	9.82390625636198e-05	0.000397456	AC004158.2	up	DF06_2
35.5733	1.28043	0.271582	4.7147	2.42062597041346e-06	1.31526767350881e-05	CPA4	up	DF06_2
37.8385	1.27977	0.280852	4.55674	5.19535431880921e-06	2.68128698338831e-05	GUSBP2	up	DF06_2
9.011	1.27735	0.530841	2.40628	0.0161161	0.0356789	AC000120.7	up	DF06_2
7.71713	1.27554	0.494171	2.58117	0.00984664	0.0234118	MT-TY	up	DF06_2
7.95971	1.27457	0.511441	2.49212	0.0126984	0.0289977	AFAP1L2	up	DF06_2
8.58756	1.2733	0.535139	2.37938	0.0173417	0.0380182	ITGB2-AS1	up	DF06_2
39.6691	1.26984	0.342683	3.70558	0.00021091	0.000790298	CCDC144B	up	DF06_2
13.7894	1.26704	0.511394	2.47762	0.013226	0.0300191	RP3-323P24.3	up	DF06_2
10.2898	1.26409	0.456073	2.77168	0.00557683	0.0142327	CYP4F8	up	DF06_2
16.3354	1.26191	0.386992	3.26083	0.00111088	0.00346525	AP001626.2	up	DF06_2
10.5459	1.25396	0.434342	2.88705	0.00388878	0.0103559	RP11-212P7.1	up	DF06_2
123.467	1.25392	0.228407	5.48986	4.02253265116079e-08	2.83923762961099e-07	SPICE1	up	DF06_2
72.4834	1.25113	0.197609	6.3313	2.43099904063978e-10	2.15541595973967e-09	GIPR	up	DF06_2
20.9297	1.24966	0.372709	3.35291	0.000799673	0.00259979	RP11-579D7.4	up	DF06_2
7.69862	1.24361	0.532916	2.33359	0.019617	0.0423296	MIR5587	up	DF06_2
128.916	1.24264	0.163798	7.58641	3.28890496466308e-14	3.93330087925114e-13	RP11-1023L17.1	up	DF06_2
19.3408	1.2372	0.40197	3.07785	0.00208501	0.00601644	RP13-516M14.2	up	DF06_2
44.4263	1.22987	0.277417	4.4333	9.28014529388913e-06	4.55746289518109e-05	RP11-188C12.2	up	DF06_2
23.3873	1.22746	0.374336	3.27902	0.00104168	0.00327637	ANKRD20A11P	up	DF06_2
141.995	1.21423	0.160403	7.56984	3.73680834181585e-14	4.44680192676086e-13	HCN3	up	DF06_2
23.0411	1.21101	0.343468	3.52582	0.000422166	0.00147008	LINC00672	up	DF06_2
14.2197	1.20146	0.439929	2.73103	0.00631374	0.0158742	RP5-1142A6.8	up	DF06_2
22.0807	1.20108	0.359078	3.3449	0.000823125	0.00266701	UCN	up	DF06_2
28.6898	1.19875	0.35035	3.42158	0.000622577	0.00207421	SHC1P2	up	DF06_2
16.9363	1.18844	0.470523	2.52578	0.0115441	0.0268276	RP11-70L8.4	up	DF06_2
10.3238	1.18756	0.495434	2.39701	0.0165296	0.0364933	TTC23L	up	DF06_2
40.3569	1.18718	0.322222	3.68436	0.000229282	0.000852201	APOE	up	DF06_2
15.4843	1.17947	0.42029	2.80633	0.00501093	0.0129305	ANKRD20A4	up	DF06_2
248.733	1.17192	0.12355	9.4854	2.41457308039478e-21	4.31357788890874e-20	RP11-37B2.1	up	DF06_2
35.7168	1.16829	0.387148	3.01769	0.00254709	0.00714784	SNX18P3	up	DF06_2
11.7031	1.16069	0.465942	2.49107	0.012736	0.0290551	DRP2	up	DF06_2
21.6239	1.15824	0.377537	3.06789	0.00215577	0.0061805	DNM3	up	DF06_2
13.232	1.15789	0.456253	2.53783	0.0111541	0.0260305	FAM3C2	up	DF06_2
67.0087	1.15646	0.232129	4.98195	6.29470824033009e-07	3.75621649202292e-06	IL11	up	DF06_2
52.7284	1.14227	0.239468	4.77004	1.84189964685749e-06	1.0220236229326e-05	PLIN4	up	DF06_2
36.6696	1.13842	0.293379	3.88036	0.000104303	0.000419161	RP11-958N24.1	up	DF06_2
12.9189	1.13185	0.498706	2.26958	0.0232331	0.0487309	KCTD19	up	DF06_2
8.28383	1.12989	0.490495	2.30358	0.0212464	0.0453493	PGLYRP1	up	DF06_2
18.0094	1.12496	0.375556	2.99546	0.00274027	0.00763786	TUBA3D	up	DF06_2
49.7856	1.1236	0.230779	4.86872	1.12321788414274e-06	6.42814559370879e-06	AC012531.25	up	DF06_2
76.7081	1.11717	0.184173	6.0659	1.31213948633114e-09	1.09274126452759e-08	PMS2P3	up	DF06_2
19.7023	1.11536	0.408636	2.72947	0.00634363	0.015941	AOC3	up	DF06_2
111.147	1.11055	0.187971	5.90811	3.46051622302698e-09	2.76514834047534e-08	SLC34A3	up	DF06_2
10.5405	1.10865	0.475176	2.33314	0.0196406	0.0423741	CHRD	up	DF06_2
17.9643	1.10319	0.37404	2.9494	0.00318396	0.008706	MIR10A	up	DF06_2
21.7743	1.10179	0.321901	3.42278	0.000619852	0.00206795	EFCAB6	up	DF06_2
12.8901	1.09819	0.428964	2.56009	0.0104644	0.0246718	IL17D	up	DF06_2
16.034	1.09354	0.37648	2.90464	0.0036768	0.0098644	RP3-428L16.1	up	DF06_2
23.4913	1.09113	0.304777	3.5801	0.000343458	0.00121959	AC025165.8	up	DF06_2
13.3882	1.09066	0.460491	2.36847	0.0178616	0.0390213	LA16c-361A3.3	up	DF06_2
29.5557	1.08874	0.29931	3.63749	0.000275308	0.000999535	AC005519.4	up	DF06_2
41.2184	1.08296	0.254362	4.25755	2.0667829487344e-05	9.55671409082421e-05	HOXC-AS2	up	DF06_2
17.4538	1.06515	0.400758	2.65785	0.00786414	0.0192854	AGAP1-IT1	up	DF06_2
60.6469	1.05989	0.222587	4.76171	1.91955086932517e-06	1.0614290694091e-05	PKD1P6	up	DF06_2
361.28	1.05971	0.197218	5.37331	7.73029351365639e-08	5.25784111020965e-07	KCNC3	up	DF06_2
163.017	1.05786	0.209576	5.04761	4.4736034987507e-07	2.72855981374835e-06	FSBP	up	DF06_2
63.1267	1.05744	0.22808	4.63627	3.54750018235327e-06	1.87588891390763e-05	CYP4Z2P	up	DF06_2
33.5695	1.05637	0.257269	4.10608	4.02425367270828e-05	0.000176716	RP11-390F4.3	up	DF06_2
28.0027	1.04497	0.293757	3.55726	0.00037474	0.00132187	RP11-497H17.1	up	DF06_2
14.6382	1.04285	0.421843	2.47214	0.0134308	0.0304264	PHBP9	up	DF06_2
40.7408	1.04183	0.268404	3.88158	0.00010378	0.000417295	RP1-179N16.6	up	DF06_2
31.1282	1.03374	0.363118	2.84683	0.00441567	0.0115918	RPS15AP1	up	DF06_2
25.8707	1.03365	0.298985	3.45721	0.000545803	0.00184511	LL0XNC01-237H1.2	up	DF06_2
33.4241	1.02747	0.277977	3.69623	0.000218828	0.000817144	HLA-DRA	up	DF06_2
20.2321	1.02604	0.44687	2.29607	0.021672	0.0461108	AC074212.5	up	DF06_2
17.7329	1.02561	0.334309	3.06785	0.00215603	0.0061805	AP001625.6	up	DF06_2
30.053	1.02002	0.280049	3.64231	0.000270199	0.000984213	ST20	up	DF06_2
61.0946	1.01904	0.300588	3.39016	0.000698517	0.00230001	NUDT3	up	DF06_2
295.104	1.01408	0.131654	7.70265	1.33276783845637e-14	1.64584254767867e-13	SHPRH	up	DF06_2
683.019	1.01324	0.0833015	12.1636	4.85837793389005e-34	1.55803527550296e-32	PVT1	up	DF06_2
23.1404	1.00825	0.375702	2.68366	0.0072822	0.01806	RPS20P33	up	DF06_2
22.8476	1.00516	0.325861	3.08462	0.00203809	0.0058976	PSME2P2	up	DF06_2
25.4189	1.00445	0.302561	3.31982	0.000900754	0.00288863	CNIH3	up	DF06_2
49.3982	1.00171	0.239853	4.17635	2.9622756274752e-05	0.000133418	RGL3	up	DF06_2
22.4945	1.00013	0.313292	3.19232	0.00141137	0.00427839	RP11-356O9.1	up	DF06_2
43.7583	0.994054	0.256783	3.87119	0.000108305	0.000433793	WDFY3-AS2	up	DF06_2
25.2072	0.990476	0.388964	2.54644	0.0108826	0.0254945	AF127936.7	up	DF06_2
36.0925	0.980871	0.261911	3.74505	0.000180359	0.000685621	AC074138.3	up	DF06_2
256.642	0.980535	0.431043	2.2748	0.0229182	0.0482597	ANKRD36C	up	DF06_2
60.0999	0.976499	0.225844	4.32377	1.53384935261481e-05	7.26270859200942e-05	LINC00854	up	DF06_2
40.4752	0.975385	0.23107	4.22116	2.43044813010933e-05	0.000110987	HOXC8	up	DF06_2
19.9049	0.973028	0.342544	2.84059	0.00450297	0.0117845	ASGR1	up	DF06_2
53.28	0.972239	0.22629	4.29644	1.73566224920908e-05	8.13005879191982e-05	GET4	up	DF06_2
61.1477	0.968948	0.21184	4.57397	4.78574623652083e-06	2.48503281859587e-05	RP11-315D16.2	up	DF06_2
18.7545	0.968695	0.384531	2.51916	0.0117634	0.0272669	AC093620.5	up	DF06_2
19.2396	0.968185	0.372692	2.59781	0.00938195	0.0224664	GPRASP1	up	DF06_2
22.64	0.967856	0.343771	2.81541	0.00487153	0.0126229	RP11-468E2.4	up	DF06_2
21.3212	0.96324	0.396506	2.42932	0.0151271	0.0337645	CTD-2349P21.5	up	DF06_2
25.8591	0.957228	0.30827	3.10516	0.00190175	0.00555669	ITGB1BP2	up	DF06_2
157.215	0.956578	0.193159	4.95228	7.33491571453297e-07	4.31611979458767e-06	SCNN1D	up	DF06_2
23.7595	0.955681	0.326917	2.92331	0.00346329	0.00936136	MIR3150B	up	DF06_2
17.617	0.953149	0.397067	2.40048	0.0163737	0.0361825	RP11-471M2.3	up	DF06_2
164.408	0.945167	0.199911	4.72795	2.26800473432984e-06	1.2370075821824e-05	SEC31B	up	DF06_2
32.6857	0.94312	0.29314	3.21731	0.001294	0.00396262	GRIN2C	up	DF06_2
26.5372	0.94237	0.338365	2.78507	0.0053516	0.0137211	RP11-783K16.13	up	DF06_2
42.5649	0.931861	0.248173	3.75489	0.00017342	0.000661127	CA14	up	DF06_2
356.713	0.929613	0.194368	4.78276	1.72907218919788e-06	9.62385405962901e-06	CTD-2017D11.1	up	DF06_2
376.841	0.92863	0.236016	3.93461	8.33304748102252e-05	0.000341262	MROH6	up	DF06_2
173.994	0.92548	0.197826	4.67826	2.89320971170817e-06	1.55040292664258e-05	RP11-794G24.1	up	DF06_2
64.6807	0.921622	0.207712	4.43701	9.12150005616445e-06	4.48567210753798e-05	RP11-203J24.8	up	DF06_2
129.354	0.919835	0.167211	5.50105	3.775446398358e-08	2.6753273961593e-07	GP1BA	up	DF06_2
23.2136	0.919063	0.317655	2.89328	0.00381243	0.0101695	CDNF	up	DF06_2
167.626	0.918883	0.224039	4.10144	4.10589812642809e-05	0.000180082	CACNB4	up	DF06_2
144.456	0.918618	0.143964	6.38087	1.76085532294501e-10	1.57972310249752e-09	RP11-894P9.1	up	DF06_2
32.9421	0.917	0.288274	3.181	0.00146768	0.00442669	PRR5-ARHGAP8	up	DF06_2
170.616	0.916258	0.177968	5.14843	2.6267724059342e-07	1.66988502750757e-06	TBC1D10C	up	DF06_2
38.6041	0.910309	0.261571	3.48016	0.000501108	0.00171023	TMPPE	up	DF06_2
82.0759	0.909994	0.198866	4.57591	4.74146534335194e-06	2.46292783113004e-05	LINC00894	up	DF06_2
22.2397	0.909827	0.323555	2.81197	0.00492391	0.0127288	CDH26	up	DF06_2
58.5392	0.904437	0.260067	3.47771	0.000505711	0.00172308	C9orf139	up	DF06_2
21.2175	0.903705	0.354785	2.54719	0.0108595	0.0254542	RP1-261D10.2	up	DF06_2
16.3394	0.903074	0.399096	2.2628	0.0236482	0.0494353	RP13-128O4.3	up	DF06_2
46.202	0.902174	0.225237	4.00544	6.19010439361804e-05	0.00026077	HSF2BP	up	DF06_2
46.9963	0.901687	0.237786	3.79202	0.000149429	0.000579017	DPY19L1P1	up	DF06_2
70.2622	0.901653	0.247117	3.64869	0.000263581	0.000963274	RP11-234A1.1	up	DF06_2
50.916	0.900421	0.266458	3.37923	0.000726893	0.00238092	RP11-1391J7.1	up	DF06_2
181.412	0.899996	0.162766	5.5294	3.21324213267287e-08	2.29501356489864e-07	GSDMB	up	DF06_2
22.6928	0.898281	0.344185	2.60988	0.00905745	0.0217799	C16orf3	up	DF06_2
70.2042	0.896498	0.186235	4.81379	1.48092513442027e-06	8.33692368686728e-06	AP000347.2	up	DF06_2
35.085	0.895602	0.311168	2.87819	0.00399961	0.0106177	RIMKLBP2	up	DF06_2
37.6112	0.893398	0.259388	3.44425	0.000572651	0.00192474	LA16c-390E6.4	up	DF06_2
17.6569	0.890679	0.358906	2.48165	0.0130775	0.0297288	RPS18P9	up	DF06_2
18.6996	0.884522	0.344621	2.56665	0.0102685	0.0242745	AC110619.2	up	DF06_2
21.2791	0.884275	0.38015	2.32612	0.0200119	0.043072	AC005013.5	up	DF06_2
39.8232	0.883692	0.243129	3.63467	0.000278335	0.00100951	RPL23AP64	up	DF06_2
332.313	0.882182	0.111269	7.92836	2.22058743426829e-15	2.87021889282128e-14	RELL2	up	DF06_2
103.6	0.881947	0.171454	5.14394	2.69039367702912e-07	1.70656293196222e-06	GATS	up	DF06_2
43.0057	0.88183	0.305621	2.88537	0.00390952	0.0103996	RP11-543P15.1	up	DF06_2
50.1944	0.881265	0.212451	4.14808	3.35275518029215e-05	0.000149833	TTN-AS1	up	DF06_2
31.6304	0.881185	0.279818	3.14914	0.00163751	0.00486757	RP5-903G2.2	up	DF06_2
26.7675	0.878448	0.312187	2.81385	0.00489515	0.0126658	RP11-715J22.2	up	DF06_2
435.898	0.87785	0.137055	6.4051	1.50271854328025e-10	1.35914851160127e-09	NAPB	up	DF06_2
24.9733	0.872846	0.297334	2.93558	0.00332928	0.00905008	hsa-mir-8072	up	DF06_2
105.287	0.872212	0.17047	5.11651	3.11243033381405e-07	1.95191134044375e-06	RP11-191L9.4	up	DF06_2
50.4967	0.867015	0.24326	3.56415	0.00036504	0.00128998	SPATC1	up	DF06_2
71.8734	0.86248	0.228469	3.77504	0.000159984	0.000616104	FAM57B	up	DF06_2
19.1475	0.860922	0.374639	2.298	0.0215617	0.0459261	GUSBP9	up	DF06_2
45.6756	0.858803	0.271793	3.15977	0.00157894	0.00471391	CALML6	up	DF06_2
112.299	0.858798	0.171499	5.00761	5.51095951610788e-07	3.31186586278954e-06	UBE2V1	up	DF06_2
44.4931	0.856811	0.242457	3.53387	0.000409525	0.00143229	GTF2H2B	up	DF06_2
16.3279	0.851097	0.345199	2.46553	0.0136812	0.0309159	STAG3L3	up	DF06_2
90.1708	0.850749	0.185355	4.58984	4.43590975903873e-06	2.31255121724832e-05	FAM122C	up	DF06_2
56.5642	0.848748	0.267286	3.17543	0.00149613	0.00450309	RP11-1212A22.1	up	DF06_2
458.28	0.8467	0.136788	6.18986	6.02182698276302e-10	5.17044047255842e-09	LINC00641	up	DF06_2
6666.01	0.846289	0.272235	3.10867	0.00187929	0.00550109	NEAT1	up	DF06_2
27.1054	0.844409	0.328742	2.56861	0.0102108	0.0241579	U47924.31	up	DF06_2
45.187	0.843399	0.317214	2.65877	0.00784263	0.0192411	TGFBR3L	up	DF06_2
16.0517	0.839599	0.370124	2.26843	0.0233033	0.0488419	URAHP	up	DF06_2
34.9252	0.838516	0.268993	3.11724	0.0018255	0.00536327	RP11-475C16.1	up	DF06_2
85.6458	0.838493	0.188727	4.44288	8.87627372498053e-06	4.37553801321447e-05	RP11-175P13.3	up	DF06_2
19.5241	0.834846	0.312147	2.67452	0.00748356	0.0184862	RP11-848P1.2	up	DF06_2
307.859	0.834784	0.266888	3.12785	0.00176092	0.0051894	ANKRD36	up	DF06_2
286.325	0.82937	0.170257	4.87129	1.10872665203379e-06	6.35531650582587e-06	ANKRD20A5P	up	DF06_2
22.3313	0.826511	0.34699	2.38194	0.0172216	0.037801	RP11-356C4.5	up	DF06_2
100.285	0.826312	0.212502	3.88848	0.000100872	0.00040708	AC006978.6	up	DF06_2
43.0096	0.824228	0.265862	3.10021	0.00193383	0.00564029	SULT1A2	up	DF06_2
90.057	0.820581	0.150161	5.46466	4.63796299576145e-08	3.24184607650336e-07	RP4-724E16.2	up	DF06_2
63.9755	0.817422	0.193908	4.21551	2.49219830140038e-05	0.000113561	TPT1-AS1	up	DF06_2
43.5246	0.81566	0.254075	3.21031	0.00132592	0.00404662	FOXH1	up	DF06_2
105.004	0.812676	0.204677	3.97053	7.17143546710131e-05	0.000298662	RP11-228B15.4	up	DF06_2
953.725	0.811229	0.132435	6.12547	9.04145463525779e-10	7.63117850486969e-09	D2HGDH	up	DF06_2
81.695	0.808249	0.221266	3.65284	0.000259354	0.000949997	RNF224	up	DF06_2
84.0913	0.807194	0.211719	3.81258	0.000137524	0.00053766	CTD-3184A7.4	up	DF06_2
166.25	0.800681	0.279333	2.86641	0.00415157	0.0109705	ANKRD36B	up	DF06_2
207.205	0.799011	0.138912	5.75193	8.823270701098e-09	6.73628180408856e-08	LINC00174	up	DF06_2
169.729	0.797892	0.189191	4.21739	2.47144185779575e-05	0.000112758	SLC22A18	up	DF06_2
122.903	0.797414	0.168804	4.72389	2.31370831193561e-06	1.26097978741714e-05	MYCBPAP	up	DF06_2
168.881	0.792061	0.158335	5.00244	5.66086268967905e-07	3.39628174452869e-06	ATAT1	up	DF06_2
51.9865	0.79197	0.3048	2.59833	0.00936788	0.0224402	RP11-466H18.1	up	DF06_2
48.8352	0.786039	0.222961	3.52546	0.000422751	0.00147176	CDHR3	up	DF06_2
36.1613	0.785341	0.257812	3.04618	0.00231767	0.00659009	ADAM22	up	DF06_2
41.8182	0.785042	0.257008	3.05454	0.00225407	0.00643592	BAI1	up	DF06_2
40.7953	0.784538	0.27599	2.84263	0.00447425	0.01172	IGFBP6	up	DF06_2
62.3195	0.783241	0.210155	3.72697	0.000193792	0.0007322	RP11-398K22.12	up	DF06_2
110.915	0.782763	0.187171	4.18207	2.88868620854692e-05	0.000130389	LCN12	up	DF06_2
100.304	0.782191	0.152426	5.13162	2.87261742258985e-07	1.8109815353709e-06	ARHGAP8	up	DF06_2
384.132	0.778063	0.172151	4.51965	6.19429175580751e-06	3.15722502626097e-05	TRIM46	up	DF06_2
62.3203	0.776679	0.214605	3.61911	0.00029562	0.00106763	DMC1	up	DF06_2
288.478	0.776131	0.106191	7.30881	2.69517611123308e-13	3.04136683586561e-12	TMEM106A	up	DF06_2
23.1582	0.775877	0.303727	2.55452	0.0106334	0.0249935	RP11-304L19.1	up	DF06_2
28.3686	0.772628	0.277464	2.78461	0.00535922	0.0137361	HEATR4	up	DF06_2
39.0103	0.772584	0.232506	3.32286	0.000891001	0.00286054	RP11-66N24.3	up	DF06_2
61.043	0.772424	0.30084	2.56756	0.0102417	0.024219	TMSB4XP4	up	DF06_2
31.677	0.771314	0.264034	2.92127	0.00348609	0.00941591	HLA-DPA1	up	DF06_2
28.9	0.77023	0.300452	2.56357	0.0103602	0.0244633	FAM227B	up	DF06_2
62.0863	0.768698	0.203454	3.77824	0.000157939	0.000608879	ULBP2	up	DF06_2
24.9495	0.76724	0.29809	2.57385	0.0100573	0.0238554	DNAAF1	up	DF06_2
65.5117	0.766781	0.195403	3.92409	8.70577336961066e-05	0.000355313	TSPAN1	up	DF06_2
38.4833	0.765745	0.249	3.07528	0.00210309	0.00606131	ABCC11	up	DF06_2
189.957	0.764271	0.14239	5.36744	7.98622281884475e-08	5.41656252324755e-07	CYP4F23P	up	DF06_2
228.063	0.763429	0.176417	4.32742	1.50867047303045e-05	7.15054185028488e-05	CD7	up	DF06_2
533.043	0.763011	0.147323	5.17917	2.22873948803482e-07	1.4294708190741e-06	RP5-882C2.2	up	DF06_2
4902.46	0.762878	0.106439	7.16725	7.651931637406e-13	8.32805469743077e-12	MROH1	up	DF06_2
32.6293	0.762547	0.276974	2.75314	0.00590273	0.0149636	FAM153C	up	DF06_2
73.0322	0.7623	0.210788	3.61642	0.000298704	0.00107741	SEPT5	up	DF06_2
20.8054	0.758875	0.333712	2.27404	0.0229636	0.0483232	RP11-1081L13.4	up	DF06_2
105.086	0.755972	0.165364	4.57157	4.84085904404772e-06	2.51274438987899e-05	RP11-504P24.4	up	DF06_2
26.2443	0.755091	0.33206	2.27396	0.0229685	0.0483232	RPS2P46	up	DF06_2
26.169	0.754293	0.31501	2.39451	0.0166427	0.0366925	RP5-902P8.10	up	DF06_2
134.707	0.753974	0.198838	3.79191	0.000149496	0.000579121	SLC16A8	up	DF06_2
34.1844	0.751284	0.283879	2.6465	0.00813303	0.019842	IL17REL	up	DF06_2
365.059	0.750511	0.154412	4.86044	1.17124029964576e-06	6.68702976788238e-06	GPT	up	DF06_2
529.371	0.749328	0.131229	5.71006	1.12935158606028e-08	8.54072136958084e-08	RAB26	up	DF06_2
439.843	0.749151	0.132235	5.6653	1.46764180883438e-08	1.09495204173089e-07	RP11-449P15.2	up	DF06_2
123.922	0.748409	0.217659	3.43844	0.000585072	0.00196328	INHA	up	DF06_2
29.4704	0.748152	0.276098	2.70973	0.00673372	0.0168244	GARNL3	up	DF06_2
91.5274	0.747141	0.198731	3.75956	0.000170213	0.00065097	CEACAM5	up	DF06_2
42.1304	0.747117	0.263121	2.83944	0.00451929	0.0118208	RP11-252A24.2	up	DF06_2
83.6927	0.747057	0.226351	3.30043	0.00096536	0.0030624	EFCAB13	up	DF06_2
88.6253	0.744775	0.280983	2.6506	0.00803479	0.0196416	RPL37P2	up	DF06_2
32.3575	0.744002	0.249292	2.98447	0.00284074	0.00787976	CHRNB1	up	DF06_2
88.4108	0.741139	0.170645	4.34316	1.40447378603937e-05	6.69636359111949e-05	GNAZ	up	DF06_2
120.921	0.738852	0.194616	3.79647	0.000146774	0.000570417	ATAD3C	up	DF06_2
29.5978	0.736824	0.292268	2.52106	0.0117002	0.0271464	YPEL1	up	DF06_2
38.6002	0.736164	0.256353	2.87168	0.00408299	0.0108032	COL28A1	up	DF06_2
62.9869	0.735953	0.299185	2.45986	0.0138992	0.0313395	CTD-2047H16.4	up	DF06_2
97.9346	0.735303	0.171804	4.27989	1.86987698328842e-05	8.69930813646848e-05	NR2F2-AS1	up	DF06_2
1186.15	0.735037	0.155342	4.73172	2.22622013980047e-06	1.2166647743771e-05	MXRA8	up	DF06_2
57.8678	0.734972	0.225347	3.26151	0.00110821	0.00345917	TESC	up	DF06_2
27.7238	0.731149	0.27898	2.6208	0.00877242	0.0211977	AC034220.3	up	DF06_2
60.6776	0.73081	0.25049	2.91752	0.00352826	0.00950306	MFNG	up	DF06_2
261.626	0.730154	0.14778	4.94082	7.77949055092063e-07	4.55723695861294e-06	TRAF1	up	DF06_2
159.505	0.729925	0.175794	4.15216	3.29357817719898e-05	0.000147372	DFNB31	up	DF06_2
57.9107	0.723892	0.201817	3.58688	0.000334659	0.00119247	HOXB-AS1	up	DF06_2
367.786	0.722262	0.110134	6.55805	5.45172607552345e-11	5.1106382657202e-10	DNASE1	up	DF06_2
30.168	0.722159	0.27202	2.6548	0.00793551	0.0194292	FSCN2	up	DF06_2
226.061	0.721564	0.115965	6.22223	4.9012942286785e-10	4.23103930448092e-09	PCOLCE	up	DF06_2
33.1287	0.72006	0.297405	2.42114	0.0154719	0.0344116	RPL10AP6	up	DF06_2
31.0902	0.71949	0.250727	2.86962	0.0041097	0.0108702	RP11-1033A18.1	up	DF06_2
1041.03	0.714805	0.0916353	7.80054	6.16415448503879e-15	7.74499654712684e-14	ANKRD10	up	DF06_2
134.188	0.713594	0.137244	5.19946	1.99863813389496e-07	1.28647252972524e-06	RP11-379F4.4	up	DF06_2
90.9799	0.712303	0.171259	4.15922	3.19336079807152e-05	0.000143288	RRN3P3	up	DF06_2
1943.22	0.711324	0.172716	4.11846	3.81416043609794e-05	0.00016852	LENG8	up	DF06_2
152.093	0.710239	0.181902	3.90451	9.44176809194255e-05	0.000383504	CPLX1	up	DF06_2
236.086	0.708324	0.140073	5.05683	4.26280675894757e-07	2.60748319974877e-06	RP11-480A16.1	up	DF06_2
38.566	0.703223	0.263409	2.6697	0.00759192	0.0187185	DGCR9	up	DF06_2
30.4769	0.702619	0.271525	2.58767	0.00966269	0.02302	PGM2L1	up	DF06_2
61.7739	0.702249	0.255684	2.74655	0.00602251	0.0152244	RP11-332E4.1	up	DF06_2
33.8373	0.699806	0.28987	2.41421	0.0157695	0.0350031	C5AR1	up	DF06_2
143.656	0.698513	0.145916	4.7871	1.6921127001313e-06	9.42542776371009e-06	KATNAL2	up	DF06_2
268.847	0.698296	0.185515	3.7641	0.000167152	0.000640451	RTEL1-TNFRSF6B	up	DF06_2
1246.94	0.694858	0.145542	4.77427	1.80360224645434e-06	1.00270535701529e-05	B4GALNT4	up	DF06_2
48.2562	0.693355	0.27294	2.54032	0.011075	0.025871	NUPR1L	up	DF06_2
164.428	0.693209	0.174056	3.98269	6.81400969744199e-05	0.000284804	SEMA6C	up	DF06_2
46.0126	0.69232	0.297121	2.33009	0.0198012	0.0426568	MIR647	up	DF06_2
213.109	0.688992	0.14225	4.84353	1.27549262513631e-06	7.24489874135611e-06	FBN3	up	DF06_2
7392.15	0.688876	0.159657	4.31472	1.59808726402155e-05	7.54207096514134e-05	RHPN1	up	DF06_2
77.5002	0.687318	0.214653	3.202	0.00136479	0.00415292	FAM213B	up	DF06_2
412.423	0.687267	0.150069	4.57967	4.6571488261802e-06	2.4217510273806e-05	CCDC78	up	DF06_2
33.9481	0.68586	0.298635	2.29665	0.0216389	0.0460556	AC144450.2	up	DF06_2
397.341	0.685343	0.0893989	7.66612	1.77275707904738e-14	2.17612354485961e-13	SYT17	up	DF06_2
33.0137	0.68468	0.267888	2.55585	0.0105929	0.0249105	GPR155	up	DF06_2
82.6824	0.684421	0.182357	3.75319	0.000174596	0.000665435	RP11-849H4.2	up	DF06_2
47.1008	0.682489	0.232964	2.92959	0.00339412	0.00919682	NTN3	up	DF06_2
170.608	0.681384	0.18486	3.68594	0.000227858	0.000847347	SRPK3	up	DF06_2
79.1655	0.680903	0.193197	3.5244	0.000424447	0.00147659	BAIAP2L2	up	DF06_2
466.956	0.680722	0.133761	5.08909	3.59789907947587e-07	2.23206156162745e-06	AHI1	up	DF06_2
40.7818	0.680243	0.258519	2.6313	0.00850582	0.0206326	OPN3	up	DF06_2
94.5531	0.679953	0.18126	3.75125	0.000175954	0.000670255	RAB24	up	DF06_2
827.665	0.679214	0.141683	4.79388	1.63583353021552e-06	9.14022778485576e-06	ATHL1	up	DF06_2
1463.22	0.679095	0.134531	5.04788	4.46728662939697e-07	2.72676812957554e-06	CPNE7	up	DF06_2
42.4976	0.678924	0.226889	2.99232	0.00276869	0.00770514	LRRC48	up	DF06_2
64.3533	0.678033	0.222608	3.04586	0.00232018	0.00659462	TOR4A	up	DF06_2
2747.15	0.675944	0.110922	6.09389	1.10201131732915e-09	9.23624037149153e-09	PLXNA3	up	DF06_2
149.415	0.675703	0.15519	4.35405	1.33645848678494e-05	6.39777303819573e-05	CTNND1	up	DF06_2
287.893	0.674656	0.207009	3.25907	0.00111778	0.00348451	CST6	up	DF06_2
71.2633	0.674382	0.208531	3.23397	0.00122081	0.0037617	SPAG4	up	DF06_2
64.5414	0.673561	0.211445	3.18551	0.00144497	0.00436724	RP11-1277A3.2	up	DF06_2
29.8503	0.673212	0.262983	2.55991	0.01047	0.0246718	RP6-109B7.3	up	DF06_2
633.226	0.672777	0.122579	5.48851	4.05330574771819e-08	2.8595565635176e-07	TTC6	up	DF06_2
75.1239	0.671417	0.220575	3.04394	0.00233505	0.00663032	FAM13A-AS1	up	DF06_2
1817.63	0.670443	0.14746	4.54662	5.45147086321774e-06	2.80241802782835e-05	ANO9	up	DF06_2
290.829	0.670252	0.159413	4.2045	2.6165962022061e-05	0.000118965	ZDHHC8	up	DF06_2
31.6817	0.66969	0.270103	2.47939	0.0131607	0.0298945	RP11-689P11.2	up	DF06_2
36.1075	0.669645	0.255275	2.62324	0.0087099	0.0210709	PLCE1	up	DF06_2
61.7122	0.668895	0.221215	3.02373	0.00249677	0.00701895	FAM167B	up	DF06_2
31.9457	0.666831	0.272253	2.44931	0.0143131	0.032137	TBXAS1	up	DF06_2
1067.7	0.666426	0.0915739	7.27747	3.4014813979326e-13	3.79968430169367e-12	PRKAB2	up	DF06_2
544.052	0.666135	0.0904017	7.36861	1.72412330682621e-13	1.96095193483338e-12	ASIC1	up	DF06_2
4750.34	0.665144	0.157565	4.22139	2.42799560321301e-05	0.000110916	KIFC2	up	DF06_2
4142.5	0.664968	0.138319	4.80751	1.52824913351852e-06	8.5858479966371e-06	ABCA7	up	DF06_2
58.0704	0.663241	0.233051	2.84591	0.0044285	0.0116182	MUCL1	up	DF06_2
63.007	0.66184	0.215697	3.06838	0.00215225	0.0061746	IQCH	up	DF06_2
842.95	0.660173	0.139111	4.74567	2.07813776679549e-06	1.14253935487164e-05	MYO15B	up	DF06_2
97.3589	0.659519	0.260194	2.53472	0.0112537	0.026246	RP11-572P18.1	up	DF06_2
145.867	0.65919	0.152464	4.32358	1.53518577819113e-05	7.26664694943265e-05	DCST2	up	DF06_2
28.9474	0.658666	0.256776	2.56514	0.0103134	0.0243727	MMP24	up	DF06_2
263.427	0.657211	0.144026	4.56315	5.03929017326136e-06	2.60447735839161e-05	ROGDI	up	DF06_2
30.4041	0.656534	0.271693	2.41646	0.0156723	0.034798	FHAD1	up	DF06_2
612.817	0.656185	0.109577	5.98834	2.11997757148278e-09	1.73637980954383e-08	GGT7	up	DF06_2
22.8353	0.655571	0.286911	2.28493	0.0223169	0.0472631	ATP13A5	up	DF06_2
651.27	0.654102	0.15614	4.18919	2.79947887751199e-05	0.00012672	MIB2	up	DF06_2
19476.4	0.653979	0.262242	2.4938	0.0126384	0.0288904	FTH1	up	DF06_2
35.437	0.653415	0.279339	2.33915	0.0193278	0.0417926	PRICKLE4	up	DF06_2
103.175	0.652673	0.175713	3.71443	0.000203666	0.000765088	CLDN15	up	DF06_2
332.955	0.650937	0.135753	4.795	1.62671291983262e-06	9.09279477199918e-06	LRRFIP1P1	up	DF06_2
36.335	0.650737	0.262231	2.48154	0.0130817	0.0297338	RASGRF1	up	DF06_2
102.444	0.649745	0.206883	3.14064	0.00168578	0.00498943	USP45	up	DF06_2
39.2419	0.649644	0.247058	2.62952	0.00855045	0.0207339	RP11-81N13.1	up	DF06_2
149.03	0.649386	0.178966	3.62855	0.000285017	0.00103202	IL18BP	up	DF06_2
1058.92	0.645778	0.126323	5.11212	3.18561476583732e-07	1.9917354326223e-06	ARSA	up	DF06_2
107.432	0.644687	0.19516	3.30337	0.000955294	0.00303701	MTMR9LP	up	DF06_2
191.009	0.643532	0.214759	2.99653	0.00273072	0.0076186	SLC9A3	up	DF06_2
339.836	0.642997	0.147896	4.34763	1.37615646887254e-05	6.57005205414314e-05	NFATC4	up	DF06_2
1098.66	0.640848	0.170051	3.76856	0.000164192	0.000630691	RP11-395P17.3	up	DF06_2
309.143	0.640672	0.121733	5.26293	1.41778268303158e-07	9.33028009733624e-07	HEMK1	up	DF06_2
135.674	0.640611	0.151697	4.22296	2.41118893814516e-05	0.000110218	GPR153	up	DF06_2
219.512	0.638846	0.149156	4.28307	1.84330437164054e-05	8.58955975639228e-05	LRP5L	up	DF06_2
156.648	0.638521	0.136078	4.69231	2.70141299974463e-06	1.45684066604206e-05	CRYZ	up	DF06_2
332.908	0.637793	0.167491	3.80792	0.000140142	0.000546859	CD320	up	DF06_2
84.2405	0.637322	0.174835	3.64529	0.000267093	0.000974627	GTF2H2	up	DF06_2
26.8959	0.636477	0.280213	2.2714	0.0231225	0.048569	RP11-304L19.3	up	DF06_2
793.121	0.635614	0.0900441	7.05892	1.67804820561776e-12	1.78979378612519e-11	PPP1R12B	up	DF06_2
46.508	0.634622	0.239951	2.6448	0.00817404	0.0199218	PAX8	up	DF06_2
1349.39	0.634375	0.131332	4.83031	1.36322485833463e-06	7.70371849888554e-06	CSAD	up	DF06_2
358.918	0.633846	0.118745	5.33787	9.40447175411662e-08	6.30717227701561e-07	MAP3K12	up	DF06_2
299.655	0.633818	0.155304	4.08115	4.48143593998582e-05	0.000194714	RAC3	up	DF06_2
156.884	0.632898	0.156911	4.03348	5.49573268326097e-05	0.000233983	SSPO	up	DF06_2
207.558	0.632866	0.115425	5.48292	4.1835925448178e-08	2.94858291986449e-07	ABCA17P	up	DF06_2
331.006	0.631972	0.112957	5.59483	2.20841467413547e-08	1.61088971088534e-07	SLC37A2	up	DF06_2
770.149	0.631263	0.142068	4.44339	8.85512164593882e-06	4.36660604725593e-05	IDUA	up	DF06_2
997.715	0.631085	0.120101	5.25464	1.48317395341469e-07	9.74280189562872e-07	OBSCN	up	DF06_2
250.544	0.631025	0.204287	3.08892	0.00200885	0.00582588	AC147651.3	up	DF06_2
708.876	0.62805	0.0952553	6.59334	4.3005102442201e-11	4.05255543236422e-10	CCDC136	up	DF06_2
38.4337	0.627853	0.249896	2.51246	0.0119894	0.0276747	TVP23C	up	DF06_2
74.2047	0.62782	0.189085	3.3203	0.000899208	0.00288432	CROCCP3	up	DF06_2
57.4632	0.627722	0.222993	2.81498	0.00487804	0.0126374	RP11-122C9.1	up	DF06_2
530.711	0.627464	0.167522	3.74556	0.000179989	0.000684538	SENP7	up	DF06_2
114.197	0.626796	0.157535	3.97879	6.926792200066e-05	0.000289182	KIAA1147	up	DF06_2
625.666	0.62664	0.148599	4.21699	2.47587100048862e-05	0.000112924	TTLL3	up	DF06_2
480.446	0.624354	0.139797	4.46615	7.96392622004104e-06	3.9692825767522e-05	FER1L4	up	DF06_2
416.449	0.623744	0.130273	4.78797	1.68476926848018e-06	9.38815506843891e-06	SHANK3	up	DF06_2
40.2195	0.62357	0.24044	2.59345	0.00950193	0.0226934	PGAM1P7	up	DF06_2
314.947	0.621795	0.151845	4.09494	4.2227611244717e-05	0.000184422	SYNGAP1	up	DF06_2
247.802	0.620758	0.118539	5.23676	1.63416478458795e-07	1.06472120965077e-06	FKBP14	up	DF06_2
47.2308	0.619637	0.228381	2.71317	0.00666425	0.0166653	MTX1P1	up	DF06_2
36.7354	0.618936	0.241572	2.56212	0.0104036	0.0245416	RP3-402G11.26	up	DF06_2
101.226	0.618373	0.146475	4.22168	2.42485012036495e-05	0.000110807	CYP4Z1	up	DF06_2
216.301	0.618321	0.181763	3.4018	0.000669432	0.00221234	HLA-C	up	DF06_2
112.236	0.61715	0.17608	3.50495	0.000456701	0.00157472	RP4-717I23.3	up	DF06_2
2079.39	0.616262	0.160753	3.8336	0.000126281	0.000498306	PPP1R16A	up	DF06_2
806.753	0.615388	0.146716	4.19442	2.73576375665536e-05	0.000124031	DOC2A	up	DF06_2
183.583	0.614786	0.193532	3.17667	0.00148976	0.00448485	ADAMTS13	up	DF06_2
423.381	0.614501	0.150034	4.09575	4.20799886197711e-05	0.000183888	BZRAP1	up	DF06_2
1853.81	0.614255	0.0815391	7.53326	4.94904434485642e-14	5.86030341460424e-13	ABCC3	up	DF06_2
234.803	0.613798	0.152688	4.01995	5.82113118845529e-05	0.00024667	C19orf26	up	DF06_2
54.4422	0.613117	0.2531	2.42243	0.0154171	0.0343019	CFD	up	DF06_2
65.6217	0.612627	0.205106	2.98688	0.00281841	0.00783291	RP5-890O3.9	up	DF06_2
39.3105	0.612531	0.245363	2.49643	0.0125449	0.028736	RP11-390K5.6	up	DF06_2
37.8095	0.611622	0.233973	2.61407	0.00894707	0.0215613	RP11-632K20.7	up	DF06_2
802.692	0.611576	0.0960616	6.36649	1.93397955399273e-10	1.72857675964875e-09	SIDT2	up	DF06_2
272.055	0.609301	0.183651	3.31771	0.000907576	0.00290469	COL7A1	up	DF06_2
780.728	0.609147	0.180335	3.37787	0.000730493	0.00239217	NOXA1	up	DF06_2
96.5312	0.608737	0.168471	3.61331	0.000302314	0.00108907	RP5-991G20.1	up	DF06_2
42.2973	0.608503	0.236404	2.574	0.0100531	0.0238515	ZSCAN30	up	DF06_2
52.1765	0.606723	0.219329	2.76627	0.00567021	0.0144454	CTBS	up	DF06_2
51.1216	0.605482	0.21535	2.81162	0.00492922	0.0127402	ZNF815P	up	DF06_2
42.332	0.603869	0.22004	2.74436	0.00606282	0.0153022	ZNRF2P1	up	DF06_2
3190.06	0.602425	0.128697	4.68094	2.85561310882034e-06	1.53336048742132e-05	PLXNB1	up	DF06_2
82.0356	0.601503	0.212914	2.82509	0.00472666	0.0122917	AC104532.4	up	DF06_2
174.919	0.601296	0.133446	4.5059	6.60908331169424e-06	3.34026643050493e-05	SPATA18	up	DF06_2
159.053	0.601213	0.148669	4.04398	5.25514693698606e-05	0.000225004	EFEMP2	up	DF06_2
166.069	0.60119	0.155128	3.87546	0.000106424	0.000426496	KCNC4	up	DF06_2
4340.39	0.600357	0.111192	5.39929	6.69066329474163e-08	4.57884319301258e-07	OGT	up	DF06_2
198.194	0.599832	0.131298	4.56848	4.91262879566355e-06	2.54724314111485e-05	PLA2R1	up	DF06_2
1317.61	0.599122	0.118357	5.06198	4.14933766797453e-07	2.54456188590993e-06	CACNB3	up	DF06_2
91.3002	0.599099	0.1894	3.16315	0.00156074	0.00466829	PRSS53	up	DF06_2
134.135	0.598861	0.164651	3.63716	0.000275658	0.00100055	SMDT1	up	DF06_2
51.7695	0.59868	0.231269	2.58867	0.0096348	0.0229726	B3GNTL1	up	DF06_2
587.405	0.597301	0.122256	4.88565	1.03090417585525e-06	5.93522160261485e-06	UVSSA	up	DF06_2
5722.67	0.597297	0.112009	5.33256	9.68356657804997e-08	6.47625058789324e-07	ABCA2	up	DF06_2
112.511	0.597039	0.177745	3.35896	0.000782358	0.00254926	SLC26A1	up	DF06_2
384.138	0.596929	0.113348	5.26635	1.39163553095448e-07	9.17498168965821e-07	ZNF702P	up	DF06_2
402.853	0.596802	0.112555	5.30233	1.14334818676912e-07	7.59366722384159e-07	NOMO3	up	DF06_2
630.741	0.596404	0.112879	5.28358	1.26680236761797e-07	8.3788182321227e-07	KAT2B	up	DF06_2
58.019	0.595973	0.213189	2.79551	0.0051818	0.0133261	SCLY	up	DF06_2
241.782	0.595967	0.144231	4.13204	3.59556435715098e-05	0.000159644	RP11-334C17.5	up	DF06_2
894.714	0.595874	0.109423	5.44559	5.16351653114516e-08	3.58829510289378e-07	GABPB2	up	DF06_2
101.249	0.59584	0.18013	3.30783	0.000940225	0.00299719	GDPD3	up	DF06_2
75.5907	0.595634	0.179906	3.31081	0.000930271	0.00296874	NOTUM	up	DF06_2
38.6877	0.595499	0.257925	2.30881	0.0209543	0.0448141	RP11-216L13.19	up	DF06_2
1151.92	0.595037	0.150369	3.95718	7.58386420971229e-05	0.000313883	TPM2	up	DF06_2
287.562	0.594734	0.132451	4.49023	7.11450970929132e-06	3.57567295697402e-05	TMEM145	up	DF06_2
129.585	0.593602	0.203504	2.9169	0.00353529	0.00951667	NMB	up	DF06_2
59.1493	0.59328	0.209752	2.82848	0.00467695	0.01218	CA11	up	DF06_2
1653.8	0.592679	0.0953837	6.21363	5.1775687758977e-10	4.46418040743419e-09	KNTC1	up	DF06_2
58.5769	0.591917	0.211738	2.79552	0.00518161	0.0133261	LINC00482	up	DF06_2
46.8987	0.59177	0.236034	2.50714	0.0121713	0.0280272	RP11-273B20.1	up	DF06_2
5268.46	0.591366	0.106192	5.56882	2.56465364810606e-08	1.85570089844619e-07	PIEZO1	up	DF06_2
44.6687	0.591278	0.226405	2.61159	0.0090123	0.0216858	FSTL1	up	DF06_2
856.877	0.591013	0.150345	3.93106	8.45729099812784e-05	0.000345956	VPS9D1	up	DF06_2
5096.68	0.591001	0.133498	4.42703	9.55394183672531e-06	4.6839362787541e-05	TNK2	up	DF06_2
3617.23	0.590771	0.133113	4.43812	9.07484289589036e-06	4.46577795139868e-05	NRBP2	up	DF06_2
137.369	0.590742	0.143979	4.10298	4.0785929275933e-05	0.000178993	BCKDHB	up	DF06_2
262.995	0.590107	0.169825	3.4748	0.000511233	0.00173901	PCSK4	up	DF06_2
568.455	0.589872	0.191406	3.08178	0.00205764	0.00594582	HLA-B	up	DF06_2
7576.46	0.589768	0.157284	3.74969	0.000177051	0.000673897	PPDPF	up	DF06_2
1977.15	0.589203	0.11789	4.99788	5.79632703215296e-07	3.47321318917896e-06	AHSA2	up	DF06_2
30.3376	0.589106	0.249562	2.36056	0.0182473	0.0397372	ZP3	up	DF06_2
64.1542	0.588833	0.221616	2.657	0.00788402	0.0193229	PEMT	up	DF06_2
2618.29	0.588374	0.142482	4.12945	3.63632691603331e-05	0.000161354	SPPL2B	up	DF06_2
203.558	0.588231	0.144036	4.08391	4.42840199711649e-05	0.000192642	CEP128	up	DF06_2
243.169	0.58823	0.194295	3.02752	0.00246573	0.00694387	CTXN1	up	DF06_2
251.859	0.588166	0.161539	3.64102	0.000271564	0.000988436	HAGHL	up	DF06_2
78.1699	0.587607	0.182534	3.21916	0.00128568	0.00393966	ZBED5-AS1	up	DF06_2
44.0711	0.58686	0.232393	2.52529	0.0115603	0.026861	CPQ	up	DF06_2
1693.59	0.586676	0.117584	4.98944	6.05541407977429e-07	3.62544313241871e-06	EBF4	up	DF06_2
520.156	0.586526	0.107996	5.43102	5.60339558707657e-08	3.86599391750434e-07	PIGZ	up	DF06_2
83.8828	0.586251	0.164976	3.55355	0.000380064	0.00133869	NMNAT2	up	DF06_2
111.193	0.585565	0.153239	3.82126	0.000132773	0.000521266	PRKACB	up	DF06_2
590.546	0.585238	0.12098	4.83748	1.31496026744166e-06	7.45713045650722e-06	WTIP	up	DF06_2
523.884	0.58429	0.0916712	6.37376	1.84443255944554e-10	1.65367275363987e-09	DLG4	up	DF06_2
85.2903	0.584191	0.178405	3.27452	0.00105842	0.00332033	MRPL45P2	up	DF06_2
1240.76	0.584137	0.133545	4.37409	1.21939433195076e-05	5.87226053035419e-05	ENGASE	up	DF06_2
288.146	0.583731	0.133872	4.36035	1.29856023769829e-05	6.23057942772997e-05	POLG2	up	DF06_2
2144.26	0.58359	0.0899242	6.4898	8.59511798631391e-11	7.92832183759987e-10	KIAA1598	up	DF06_2
54.6109	0.58334	0.257113	2.26881	0.0232798	0.048814	RP11-641D5.1	up	DF06_2
75.8435	0.581231	0.168073	3.4582	0.000543799	0.00183893	RP11-356O9.2	up	DF06_2
206.998	0.580609	0.158982	3.65205	0.000260151	0.000952675	ARHGEF25	up	DF06_2
1138.08	0.580584	0.108424	5.35478	8.56625496889769e-08	5.77460230791938e-07	SLC22A17	up	DF06_2
82.6487	0.580108	0.17436	3.32707	0.000877652	0.00282461	CAPN8	up	DF06_2
280.087	0.579394	0.104289	5.55567	2.76547731793324e-08	1.99399638963048e-07	GSAP	up	DF06_2
1941.85	0.579084	0.0926129	6.25274	4.03307737072623e-10	3.51314464979353e-09	RGL2	up	DF06_2
406.763	0.578494	0.166038	3.48411	0.000493778	0.00168721	JMJD7-PLA2G4B	up	DF06_2
151.96	0.578464	0.133122	4.34536	1.39050411375792e-05	6.6341513366469e-05	MDGA1	up	DF06_2
64.9343	0.577635	0.194566	2.96884	0.00298931	0.00823632	MYL9	up	DF06_2
136.255	0.577634	0.181136	3.18896	0.00142788	0.00432387	CCDC7	up	DF06_2
491.828	0.577358	0.107398	5.37586	7.62179482284525e-08	5.19140130814327e-07	ATP8A1	up	DF06_2
131.776	0.577323	0.216526	2.6663	0.00766903	0.0188763	NME3	up	DF06_2
182.019	0.577205	0.132422	4.35884	1.30753013446522e-05	6.26943936269219e-05	EPHX2	up	DF06_2
438.459	0.576617	0.107132	5.38229	7.35459894535396e-08	5.01177805083539e-07	PIGN	up	DF06_2
81.0546	0.576521	0.220397	2.61583	0.00890117	0.0214651	COL27A1	up	DF06_2
5093.2	0.576402	0.123801	4.65586	3.22627386650393e-06	1.71674491514376e-05	LAMA5	up	DF06_2
5359.53	0.575946	0.143532	4.01268	6.0034278510983e-05	0.000253723	AGRN	up	DF06_2
291.071	0.575743	0.134473	4.28147	1.85662409728947e-05	8.64323646196931e-05	SPEG	up	DF06_2
1144.48	0.575203	0.137324	4.18865	2.80613432500222e-05	0.000126942	PABPC1L	up	DF06_2
1120.23	0.573738	0.146808	3.90808	9.30307784333618e-05	0.00037819	UBE2G2	up	DF06_2
216.921	0.573642	0.146528	3.91489	9.04457447961149e-05	0.000368201	ATP2A1	up	DF06_2
65.9648	0.57257	0.227656	2.51507	0.011901	0.0275148	ADCY7	up	DF06_2
1754.61	0.5723	0.106496	5.37391	7.70490140092228e-08	5.24304703553308e-07	UBR1	up	DF06_2
219.812	0.571645	0.116239	4.91783	8.75096070439051e-07	5.09111447202097e-06	SDHAP3	up	DF06_2
2311.63	0.571475	0.147293	3.87984	0.000104525	0.000419938	EHBP1L1	up	DF06_2
136.213	0.57103	0.178009	3.20787	0.00133723	0.00407766	CTSK	up	DF06_2
49.0431	0.57083	0.223258	2.55682	0.0105635	0.0248495	MUC19	up	DF06_2
4797.5	0.56956	0.118929	4.78907	1.67558282740236e-06	9.34057960966571e-06	CPD	up	DF06_2
779.406	0.569534	0.209441	2.7193	0.00654207	0.0163939	TSPO	up	DF06_2
58.9317	0.569249	0.213264	2.66922	0.00760276	0.018742	SERPINF1	up	DF06_2
228.436	0.568748	0.116335	4.88887	1.01414693405059e-06	5.84575728718753e-06	EFHC1	up	DF06_2
261.225	0.567797	0.152616	3.72043	0.000198886	0.000748696	RP11-600F24.7	up	DF06_2
7328.31	0.56741	0.196212	2.89183	0.00383007	0.010209	SPINT2	up	DF06_2
292.156	0.567107	0.112775	5.02867	4.93895519377867e-07	2.99688225180021e-06	IFT27	up	DF06_2
127.111	0.566988	0.145658	3.89259	9.91799079250397e-05	0.000400812	FTCDNL1	up	DF06_2
153.6	0.566354	0.165034	3.43174	0.000599715	0.00200494	CAMK2B	up	DF06_2
283.28	0.565917	0.114296	4.95131	7.37165248566618e-07	4.33596503844393e-06	P2RX2	up	DF06_2
548.597	0.565868	0.162393	3.48457	0.000492938	0.00168474	C9orf172	up	DF06_2
747.841	0.56543	0.122672	4.60927	4.04085270698114e-06	2.12196346199203e-05	GDPD5	up	DF06_2
1472.62	0.565362	0.0559897	10.0976	5.66063455591808e-24	1.15942356999523e-22	SPIDR	up	DF06_2
204.997	0.565121	0.11618	4.86418	1.14932407380384e-06	6.56971708562983e-06	PLA2G12A	up	DF06_2
81.1885	0.564953	0.214496	2.63386	0.00844193	0.0204949	GABBR1	up	DF06_2
384.365	0.564086	0.147635	3.82081	0.000133014	0.00052187	SLC25A16	up	DF06_2
661.25	0.563734	0.143702	3.92295	8.74713767103484e-05	0.000356891	SLC25A35	up	DF06_2
2692.97	0.563439	0.126342	4.45962	8.2105712121494e-06	4.0766901684048e-05	NBEAL2	up	DF06_2
181.499	0.563418	0.146867	3.83626	0.000124925	0.000493495	PTDSS2	up	DF06_2
340.084	0.561839	0.107938	5.2052	1.93783453514289e-07	1.25068935327308e-06	HIATL2	up	DF06_2
2251.28	0.561374	0.153397	3.65961	0.000252603	0.000929286	WDR90	up	DF06_2
2450.06	0.561245	0.0795707	7.05342	1.74578576469748e-12	1.85928766463602e-11	ERMP1	up	DF06_2
51.4083	0.5611	0.218409	2.56904	0.0101982	0.0241368	RP11-123K19.1	up	DF06_2
738.279	0.560699	0.121797	4.60355	4.15339618569746e-06	2.17630100720006e-05	SFI1	up	DF06_2
221.442	0.560543	0.130494	4.29554	1.74271483242564e-05	8.16043930799896e-05	ACBD4	up	DF06_2
435.171	0.560403	0.159235	3.51934	0.000432628	0.00150034	MAPK11	up	DF06_2
79.7586	0.560344	0.161415	3.47146	0.000517641	0.00175956	CNTNAP2	up	DF06_2
575.157	0.560086	0.0827127	6.77146	1.27485668468932e-11	1.26162621325371e-10	OSBPL1A	up	DF06_2
545.48	0.560039	0.0822995	6.80489	1.01128079438992e-11	1.00980805536897e-10	UQCC1	up	DF06_2
77.7424	0.559731	0.177216	3.15848	0.00158597	0.00473193	SERGEF	up	DF06_2
1464.35	0.559088	0.137003	4.08084	4.48732017713728e-05	0.00019487	MAPK8IP3	up	DF06_2
590.462	0.558871	0.129282	4.32289	1.5399585707078e-05	7.28444923115032e-05	MAPK12	up	DF06_2
444.003	0.558627	0.117636	4.74879	2.04635033889345e-06	1.12678388258994e-05	AIDA	up	DF06_2
2539.4	0.558493	0.0876614	6.37103	1.87767026761765e-10	1.68242527588218e-09	ADAM9	up	DF06_2
173.104	0.558286	0.11509	4.85086	1.22929899232756e-06	6.99078838488331e-06	AUH	up	DF06_2
913.654	0.557951	0.131405	4.24606	2.17567053062799e-05	0.000100024	EFCAB4A	up	DF06_2
4455.52	0.557185	0.103294	5.39417	6.88394111285908e-08	4.70664140949943e-07	CLSTN2	up	DF06_2
147.95	0.556182	0.135405	4.10754	3.9988791052415e-05	0.000175816	IMMP1L	up	DF06_2
3281.85	0.556165	0.0909416	6.11564	9.61730902632924e-10	8.08404160362608e-09	ENTPD6	up	DF06_2
96.475	0.556104	0.239214	2.32472	0.0200871	0.0432015	PSPHP1	up	DF06_2
105.588	0.555624	0.143977	3.85911	0.000113801	0.00045386	IYD	up	DF06_2
335.784	0.555348	0.123204	4.50757	6.55755178251126e-06	3.32121660627435e-05	IFT80	up	DF06_2
180.104	0.555112	0.129602	4.2832	1.84227760633795e-05	8.58755430678539e-05	RPS6KA2	up	DF06_2
1252.1	0.555016	0.116297	4.77241	1.82035883747267e-06	1.01085024684801e-05	PNPLA7	up	DF06_2
6540.52	0.554436	0.159737	3.47094	0.000518649	0.00176174	SYCP2	up	DF06_2
111.642	0.553849	0.177581	3.11885	0.0018156	0.00533635	TXNDC12	up	DF06_2
1595.37	0.553345	0.105205	5.2597	1.44287658739353e-07	9.48674885017327e-07	EML3	up	DF06_2
124.949	0.553129	0.199262	2.77588	0.00550521	0.0140723	ICAM5	up	DF06_2
676.04	0.552651	0.152075	3.63407	0.000278984	0.00101161	RNF207	up	DF06_2
373.496	0.552422	0.135811	4.06759	4.75021079834116e-05	0.000205092	FBF1	up	DF06_2
52.5446	0.551996	0.197491	2.79504	0.00518928	0.0133406	TTLL1	up	DF06_2
2356.33	0.551382	0.13312	4.14198	3.44318061215509e-05	0.000153351	MAN2C1	up	DF06_2
996.235	0.551101	0.128967	4.2732	1.92688349380088e-05	8.93852945465168e-05	PPIP5K2	up	DF06_2
51.6986	0.551056	0.235894	2.33604	0.0194894	0.0420984	SLC2A11	up	DF06_2
53.9578	0.551019	0.23867	2.30871	0.0209598	0.0448174	LEPR	up	DF06_2
454.589	0.550708	0.148175	3.71659	0.000201927	0.000758951	RP11-54O7.3	up	DF06_2
431.532	0.550633	0.0796684	6.91155	4.79375213694055e-12	4.91632742306318e-11	HHIPL2	up	DF06_2
955.107	0.550435	0.157761	3.48906	0.000484731	0.00165984	NEIL1	up	DF06_2
119.829	0.550377	0.158273	3.47738	0.000506343	0.00172401	TLE6	up	DF06_2
51.2603	0.549731	0.223149	2.46352	0.0137581	0.0310653	FAM89B	up	DF06_2
2000.61	0.54949	0.0868489	6.32697	2.50020762741209e-10	2.21405225258959e-09	SUGP2	up	DF06_2
261.842	0.549471	0.163973	3.351	0.000805217	0.0026149	hsa-mir-6723	up	DF06_2
107.739	0.549315	0.18063	3.04112	0.00235703	0.00668353	C9orf169	up	DF06_2
1160.44	0.548854	0.160002	3.43029	0.000602944	0.0020148	PAQR6	up	DF06_2
546.822	0.548588	0.131743	4.16406	3.12634336881948e-05	0.000140369	WDR52	up	DF06_2
454.678	0.548567	0.0943849	5.81202	6.17233161839922e-09	4.80148044156296e-08	GSTCD	up	DF06_2
5582.66	0.548451	0.0985883	5.56304	2.65116370752126e-08	1.91637079440756e-07	TLE2	up	DF06_2
280.018	0.548057	0.166053	3.30049	0.000965145	0.00306239	GOLGA8A	up	DF06_2
82.6826	0.548026	0.225372	2.43165	0.0150302	0.0335587	PTRHD1	up	DF06_2
1470.47	0.547992	0.115103	4.76088	1.92747090356973e-06	1.06458203070581e-05	NLGN2	up	DF06_2
285.42	0.547101	0.144315	3.79101	0.000150033	0.000580919	CLGN	up	DF06_2
168.214	0.546913	0.111757	4.89375	9.89301457615776e-07	5.71168872823158e-06	CCL22	up	DF06_2
312.371	0.544565	0.131638	4.13683	3.52133045195792e-05	0.000156444	ZBTB25	up	DF06_2
634.684	0.544097	0.0732199	7.431	1.07783460523901e-13	1.24756756276821e-12	KCNMA1	up	DF06_2
83.0605	0.543124	0.184194	2.94866	0.00319156	0.00872349	KHDC1	up	DF06_2
222.45	0.542926	0.134935	4.02361	5.73131463122985e-05	0.0002431	WDR27	up	DF06_2
473.153	0.542522	0.179547	3.02161	0.00251435	0.00706146	LGALS1	up	DF06_2
213.451	0.542444	0.129656	4.18372	2.86779117428252e-05	0.000129609	ETNK2	up	DF06_2
5633.17	0.542407	0.049884	10.8734	1.54394520603502e-27	3.80021658490568e-26	ABCC5	up	DF06_2
1573.38	0.542393	0.115893	4.68011	2.86727276070697e-06	1.53822132941206e-05	FIBCD1	up	DF06_2
128.553	0.541781	0.148656	3.64452	0.000267889	0.000976787	PLEKHB1	up	DF06_2
1637.53	0.540476	0.0815644	6.62637	3.44036565588513e-11	3.27847948901986e-10	RET	up	DF06_2
287.515	0.539846	0.134003	4.0286	5.61095195047529e-05	0.000238536	NAT14	up	DF06_2
1168.45	0.53981	0.0946708	5.70197	1.18432964865183e-08	8.92835738792552e-08	CDH24	up	DF06_2
670.1	0.539319	0.0711873	7.57606	3.5619938751522e-14	4.24930818627311e-13	CAPN13	up	DF06_2
566.847	0.539118	0.160629	3.3563	0.000789933	0.00257103	MMP17	up	DF06_2
97.8764	0.538647	0.170171	3.16533	0.00154909	0.0046421	COL4A5	up	DF06_2
77.9797	0.538262	0.190601	2.82402	0.00474258	0.0123287	NNAT	up	DF06_2
368.246	0.538087	0.234397	2.29562	0.0216975	0.0461481	STAG3L5P	up	DF06_2
43.8675	0.538021	0.229572	2.34359	0.0190992	0.0413734	AC138035.2	up	DF06_2
270.289	0.537763	0.111168	4.83741	1.31544630596072e-06	7.45713045650722e-06	CHST1	up	DF06_2
130.375	0.537672	0.142255	3.77965	0.000157052	0.000605784	C1RL-AS1	up	DF06_2
252.683	0.537517	0.179366	2.99675	0.00272871	0.00761448	MLXIPL	up	DF06_2
2827.73	0.536862	0.0558403	9.61423	6.96278194490901e-22	1.29197290238073e-20	CHD3	up	DF06_2
83.2544	0.535768	0.185127	2.89406	0.00380294	0.0101517	MACROD2	up	DF06_2
691.799	0.534493	0.116313	4.5953	4.32125396033548e-06	2.25768272042346e-05	SLC4A11	up	DF06_2
195.152	0.533842	0.162247	3.29031	0.00100077	0.00316358	KREMEN2	up	DF06_2
1289.65	0.533344	0.0667514	7.98999	1.34946573756705e-15	1.76484624479817e-14	P4HA2	up	DF06_2
113.733	0.532371	0.162509	3.27595	0.00105306	0.00330782	CTB-113D17.1	up	DF06_2
150.779	0.532218	0.141851	3.75194	0.000175472	0.000668594	FAM3B	up	DF06_2
76.9669	0.53209	0.206103	2.58167	0.00983231	0.0233854	TMEM74B	up	DF06_2
189.051	0.531953	0.144283	3.68686	0.000227034	0.0008445	SLC44A5	up	DF06_2
1305.97	0.530612	0.0776427	6.83402	8.25697345898933e-12	8.33161603615889e-11	TRIM14	up	DF06_2
577.955	0.530195	0.0753233	7.03893	1.9371945337078e-12	2.05857299563533e-11	B3GALNT2	up	DF06_2
48.4329	0.530047	0.222886	2.37811	0.0174015	0.0381261	INPP4B	up	DF06_2
505.845	0.529582	0.126176	4.19715	2.70290717588876e-05	0.000122619	PRRT4	up	DF06_2
1324.44	0.529429	0.0938614	5.64054	1.69520514080383e-08	1.25432984699046e-07	DOCK6	up	DF06_2
571.771	0.52783	0.0847544	6.22776	4.73142666504685e-10	4.09376853364851e-09	RALGPS1	up	DF06_2
876.927	0.527464	0.0732705	7.19886	6.07194098864573e-13	6.66894571285354e-12	SRD5A1	up	DF06_2
365.238	0.527153	0.111221	4.7397	2.14036375270483e-06	1.17495606844059e-05	ACADSB	up	DF06_2
492.319	0.527004	0.0996042	5.29099	1.21657405634807e-07	8.057704616999e-07	PLEKHM1P	up	DF06_2
207.521	0.526577	0.132353	3.97859	6.93265056935385e-05	0.000289343	RP11-568K15.1	up	DF06_2
505.601	0.526427	0.154619	3.40468	0.000662424	0.00219169	BAD	up	DF06_2
578.49	0.525937	0.144231	3.6465	0.000265836	0.000970778	HEXDC	up	DF06_2
83.5348	0.525871	0.179552	2.92881	0.00340267	0.00921653	EXOC3L4	up	DF06_2
5941.66	0.525716	0.0412175	12.7547	2.93545089551859e-37	1.07278064580133e-35	NDRG1	up	DF06_2
2191.53	0.525554	0.169909	3.09316	0.0019804	0.00576192	NPDC1	up	DF06_2
45.512	0.525474	0.218083	2.40951	0.0159739	0.035413	GXYLT2	up	DF06_2
70.4452	0.52545	0.200172	2.62499	0.00866503	0.0209729	FAM229A	up	DF06_2
356.57	0.525408	0.15791	3.32727	0.000877024	0.00282324	RNASET2	up	DF06_2
1305.24	0.525122	0.106315	4.93929	7.84065715885497e-07	4.59120058683825e-06	CERCAM	up	DF06_2
2050.1	0.525113	0.131562	3.99138	6.56907182185e-05	0.000275205	ARRDC1	up	DF06_2
1143.27	0.525099	0.147132	3.56889	0.000358495	0.00126923	DMXL2	up	DF06_2
278.727	0.52495	0.170642	3.07633	0.00209565	0.00604471	RP11-274B21.3	up	DF06_2
564.515	0.524285	0.0770718	6.80255	1.02782512709837e-11	1.02490678705606e-10	ARSB	up	DF06_2
1207.05	0.524068	0.0896545	5.84542	5.05299272245849e-09	3.96934218279759e-08	BCAS4	up	DF06_2
657.932	0.523902	0.105773	4.9531	7.30394186641719e-07	4.30140936337591e-06	IFT81	up	DF06_2
315.62	0.523622	0.106839	4.90101	9.53429554240067e-07	5.5178585817937e-06	CTSS	up	DF06_2
83.7703	0.523506	0.19496	2.6852	0.00724867	0.01798	MAP1LC3A	up	DF06_2
1081.26	0.523261	0.099682	5.24931	1.52673536741614e-07	1.00106842237819e-06	ENTPD2	up	DF06_2
194.992	0.522886	0.175314	2.98256	0.00285847	0.00791826	SLC25A10	up	DF06_2
587.186	0.522698	0.120064	4.35349	1.3398902307849e-05	6.40966094121984e-05	P4HA1	up	DF06_2
1795.63	0.522689	0.0992126	5.26837	1.37637132287777e-07	9.0785023720188e-07	PLD3	up	DF06_2
1830.61	0.522119	0.0966495	5.40219	6.58312918925345e-08	4.50953744986015e-07	CDK18	up	DF06_2
604.291	0.521792	0.135119	3.86173	0.000112585	0.000449935	CAPS	up	DF06_2
635.042	0.521478	0.0959254	5.43629	5.44020002676454e-08	3.76060682599052e-07	NOMO2	up	DF06_2
469.099	0.521239	0.0952037	5.47499	4.37542183667467e-08	3.07625483526751e-07	ABHD3	up	DF06_2
141.238	0.520874	0.185091	2.81416	0.00489049	0.0126629	PIGF	up	DF06_2
332.261	0.520666	0.0934036	5.57436	2.48438414414608e-08	1.79942893820721e-07	SLC4A8	up	DF06_2
893.839	0.520337	0.117303	4.43585	9.17093255531353e-06	4.50536533142134e-05	TAPBP	up	DF06_2
225.374	0.520256	0.179199	2.90323	0.00369333	0.00990091	NSUN5P1	up	DF06_2
64.695	0.520207	0.201349	2.5836	0.0097774	0.0232779	KCND1	up	DF06_2
465.771	0.520118	0.106485	4.88444	1.03721283096857e-06	5.96677089617118e-06	SNAPC3	up	DF06_2
584.198	0.519741	0.166887	3.11434	0.00184359	0.00541089	C12orf57	up	DF06_2
79.9206	0.519726	0.179595	2.89387	0.00380524	0.010156	ANAPC15	up	DF06_2
94.3669	0.519498	0.15523	3.34664	0.000817976	0.00265211	BPIFB1	up	DF06_2
2541.28	0.519218	0.0889386	5.83794	5.28515514337888e-09	4.13592113638655e-08	IL13RA1	up	DF06_2
400.853	0.519083	0.0832682	6.23387	4.55059890347856e-10	3.94248337010757e-09	PPIP5K1	up	DF06_2
109.363	0.518892	0.161528	3.2124	0.00131631	0.00402326	TMEM45A	up	DF06_2
859.171	0.518844	0.0969028	5.35427	8.59018424085197e-08	5.78531631824263e-07	TMEM44	up	DF06_2
1040.8	0.518405	0.0807927	6.41648	1.39464361309216e-10	1.26378057803109e-09	CYBRD1	up	DF06_2
83.4803	0.518281	0.192614	2.69077	0.00712871	0.017716	GOLGA8B	up	DF06_2
549.524	0.51819	0.168057	3.08342	0.00204635	0.00591793	NDUFA11	up	DF06_2
584.982	0.517547	0.136204	3.7998	0.000144812	0.000563706	RHBDF1	up	DF06_2
1717.33	0.517403	0.0838762	6.16865	6.88759902082862e-10	5.88223833338739e-09	FAM122B	up	DF06_2
83.5153	0.517363	0.191748	2.69814	0.00697283	0.0173645	TMC8	up	DF06_2
289.98	0.516998	0.193981	2.66519	0.00769439	0.0189314	RP11-274B21.4	up	DF06_2
234.812	0.516259	0.166753	3.09596	0.00196179	0.00571472	ANKRD30B	up	DF06_2
97.5612	0.516179	0.174352	2.96056	0.00307082	0.00843233	MCAM	up	DF06_2
1199.32	0.515814	0.140826	3.66277	0.000249503	0.000919528	TCIRG1	up	DF06_2
88.4975	0.515408	0.19755	2.609	0.00908085	0.0218216	IZUMO4	up	DF06_2
792.671	0.514912	0.158851	3.24148	0.00118911	0.00367898	DNPH1	up	DF06_2
412.084	0.51444	0.111362	4.61953	3.84613900019963e-06	2.02605739037713e-05	HERC4	up	DF06_2
219.984	0.513782	0.150159	3.42158	0.000622594	0.00207421	ACCS	up	DF06_2
1781.81	0.51357	0.092405	5.55781	2.73179349963942e-08	1.97069612231002e-07	CD47	up	DF06_2
1420.32	0.513524	0.160699	3.19557	0.00139556	0.00423849	CHTF18	up	DF06_2
234.516	0.513325	0.123484	4.15703	3.22410952808399e-05	0.000144533	C12orf75	up	DF06_2
533.132	0.513031	0.077523	6.61779	3.64604781384431e-11	3.46530973409533e-10	C11orf80	up	DF06_2
365.006	0.512751	0.16591	3.09053	0.00199799	0.00580491	ARVCF	up	DF06_2
870.598	0.512356	0.0955536	5.36197	8.23189776394284e-08	5.56745401141442e-07	SLC5A8	up	DF06_2
1845.18	0.51223	0.171845	2.98076	0.0028753	0.00795418	CTD-2228K2.7	up	DF06_2
630.95	0.511313	0.149027	3.43101	0.000601345	0.00200993	FLYWCH1	up	DF06_2
47.701	0.511062	0.213249	2.39655	0.0165502	0.0365221	FANK1	up	DF06_2
4077.26	0.510718	0.0913304	5.59199	2.24481365076801e-08	1.63661122822322e-07	GAA	up	DF06_2
168.036	0.510328	0.142296	3.58637	0.000335312	0.0011942	HOTAIR	up	DF06_2
210.179	0.510298	0.119776	4.26045	2.04019104481819e-05	9.44285144787436e-05	CA2	up	DF06_2
834.423	0.510294	0.0735786	6.93536	4.05201606680205e-12	4.18543610802602e-11	SMOC2	up	DF06_2
203.527	0.510133	0.114442	4.45757	8.28935339951307e-06	4.11297035146756e-05	WDPCP	up	DF06_2
552.998	0.510068	0.102811	4.96122	7.00507387472466e-07	4.14064280468639e-06	LSS	up	DF06_2
270.442	0.509701	0.152386	3.3448	0.000823431	0.0026674	MEGF6	up	DF06_2
429.898	0.508983	0.153143	3.32357	0.000888722	0.00285641	FCGRT	up	DF06_2
3834.35	0.508759	0.170836	2.97806	0.00290079	0.00802005	COX8A	up	DF06_2
110.37	0.508568	0.145593	3.49308	0.000477482	0.00163814	BBS9	up	DF06_2
181.001	0.507899	0.178504	2.84531	0.00443688	0.0116369	CAPN12	up	DF06_2
2328.01	0.507559	0.0967369	5.2468	1.54764502411276e-07	1.01247345307586e-06	IGFBP4	up	DF06_2
301.627	0.507541	0.165281	3.07078	0.00213503	0.00613253	SAMD11	up	DF06_2
501.261	0.506784	0.107514	4.71366	2.43300973687445e-06	1.32149781973803e-05	GPR126	up	DF06_2
9652.27	0.506505	0.155804	3.25092	0.00115034	0.00357054	IFI6	up	DF06_2
12645.4	0.506366	0.0876778	5.77531	7.68131570062093e-09	5.90198851511424e-08	PSAP	up	DF06_2
2438.17	0.506177	0.123818	4.08808	4.34965051730387e-05	0.000189445	BAI2	up	DF06_2
398.531	0.505965	0.100239	5.0476	4.47401188989503e-07	2.72855981374835e-06	TSPAN6	up	DF06_2
98.3141	0.505565	0.215169	2.34962	0.0187925	0.0408011	MRPL38	up	DF06_2
3201.92	0.505414	0.048293	10.4656	1.24325274371645e-25	2.74986117615562e-24	FADS1	up	DF06_2
92.9895	0.505284	0.218421	2.31335	0.0207035	0.0443483	GOLT1A	up	DF06_2
860.77	0.505199	0.136273	3.70725	0.000209519	0.000785438	CAPN15	up	DF06_2
504.633	0.5045	0.11367	4.43828	9.06797293084061e-06	4.46392281132219e-05	CDKN2A	up	DF06_2
167.821	0.504122	0.146554	3.43983	0.000582078	0.00195415	KCNQ1	up	DF06_2
703.526	0.503851	0.0716079	7.03624	1.97494085793913e-12	2.09404811586639e-11	VSIG10	up	DF06_2
88.5029	0.50364	0.178755	2.81749	0.00484008	0.0125549	GNG5	up	DF06_2
282.511	0.503295	0.205878	2.44463	0.0145	0.0325161	ALKBH7	up	DF06_2
158.228	0.502681	0.158351	3.17447	0.0015011	0.00451332	TNNC2	up	DF06_2
337.508	0.502323	0.13239	3.79427	0.000148078	0.000574402	CCDC159	up	DF06_2
280.528	0.502278	0.145594	3.44985	0.000560892	0.0018883	PNPLA6	up	DF06_2
1880.49	0.502085	0.111009	4.52292	6.09924660297318e-06	3.11098306185657e-05	SDHC	up	DF06_2
51.5167	0.501759	0.213545	2.34966	0.0187905	0.0408011	KCNH3	up	DF06_2
8321.29	0.501647	0.0800516	6.26655	3.69146474874579e-10	3.22924671428862e-09	GNS	up	DF06_2
337.593	0.501505	0.1504	3.33448	0.00085458	0.00276023	APC2	up	DF06_2
149.19	0.500282	0.140921	3.55009	0.000385103	0.00135544	FAM132B	up	DF06_2
45.1187	7.10736	1.03325	6.87864	6.04283121993649e-12	2.10069354746175e-11	FTH1P16	up	DF06_6
31.8161	6.25246	0.853927	7.32201	2.44278348004609e-13	9.27819554977146e-13	RP11-456P18.2	up	DF06_6
18.2512	6.17323	1.22382	5.04424	4.55329443681236e-07	1.10412405853252e-06	GPR21	up	DF06_6
7.39087	5.86409	1.25277	4.68089	2.85626953173417e-06	6.43621674294842e-06	FDX1P1	up	DF06_6
12.6737	5.82733	1.2442	4.6836	2.81882392380666e-06	6.35382681260051e-06	OFD1P17	up	DF06_6
7.85039	5.60403	1.22383	4.57909	4.66993187348196e-06	1.03116621754741e-05	AC004691.5	up	DF06_6
16.6817	5.57901	1.06148	5.25589	1.47308119348959e-07	3.71599441223838e-07	HMGB1P41	up	DF06_6
11.497	5.22959	1.23961	4.21872	2.45689233869914e-05	5.0704877146236e-05	CTB-31N19.3	up	DF06_6
21.257	5.15008	0.694726	7.41311	1.23374011225109e-13	4.76902654397409e-13	RP11-83B20.1	up	DF06_6
7.71039	5.12453	1.09884	4.66358	3.10758865604676e-06	6.97850421996528e-06	HNRNPA3P11	up	DF06_6
25.6978	5.09315	0.772295	6.59483	4.25751646632132e-11	1.39931475915455e-10	MAGI1-IT1	up	DF06_6
24.0848	4.54326	0.599139	7.58298	3.37713371722692e-14	1.34589948503599e-13	TAGLN2P1	up	DF06_6
9.41151	4.53643	1.10981	4.08756	4.35934616378535e-05	8.79011698814526e-05	AC099684.1	up	DF06_6
10.3691	4.49893	1.09133	4.12243	3.74901562580169e-05	7.60739515162325e-05	RNU7-75P	up	DF06_6
12.1554	4.39717	0.888328	4.94994	7.42378765820401e-07	1.76074976923867e-06	CTC-455F18.3	up	DF06_6
22.1104	4.3552	0.594997	7.31969	2.48538763646104e-13	9.43255049483461e-13	SIDT1-AS1	up	DF06_6
11.3922	4.3324	0.647059	6.69552	2.1490549738597e-11	7.21647447961891e-11	U3	up	DF06_6
11.2336	4.05504	0.914358	4.43485	9.21374682738288e-06	1.98605899053123e-05	CTB-50L17.5	up	DF06_6
8.37864	4.03681	0.918395	4.39551	1.10514856694343e-05	2.35993388928051e-05	PHBP12	up	DF06_6
8.83554	3.99728	0.828592	4.82419	1.40574177117726e-06	3.25161056436649e-06	HMGB3P14	up	DF06_6
11.9165	3.93569	0.843532	4.66573	3.07525154386119e-06	6.90911951631414e-06	OMG	up	DF06_6
17.4825	3.64171	0.563055	6.46776	9.94641808636318e-11	3.18263275612319e-10	CHMP4BP1	up	DF06_6
7.20458	3.43218	0.847963	4.04756	5.17541328778099e-05	0.000103401	AC005534.8	up	DF06_6
8.77176	3.3038	0.781838	4.22568	2.38216120650587e-05	4.92331551779504e-05	RP5-1049G16.4	up	DF06_6
13.4689	3.27817	0.635097	5.16168	2.44737512845497e-07	6.0674508392946e-07	RP11-479G22.8	up	DF06_6
7.67598	3.21337	0.841692	3.81775	0.000134676	0.000258423	RP5-1050D4.4	up	DF06_6
15.3412	3.17461	0.5496	5.77621	7.64036311207342e-09	2.12998235141811e-08	AC004980.9	up	DF06_6
12.1273	3.17214	0.639187	4.96278	6.94909154603484e-07	1.65470430248645e-06	PGAM1P5	up	DF06_6
30.6521	3.1627	0.409126	7.73039	1.07219127524217e-14	4.37971125452821e-14	NUTM2G	up	DF06_6
8.09427	3.15656	0.829036	3.80751	0.000140372	0.000268779	SLC35E1P1	up	DF06_6
14.9252	3.11408	0.817378	3.80985	0.000139054	0.000266397	RP11-1023L17.2	up	DF06_6
15.7468	3.09183	0.555837	5.56248	2.6596256511119e-08	7.10631838010026e-08	RP11-495P10.1	up	DF06_6
8.57328	3.08798	0.82813	3.72886	0.000192347	0.000363227	AC005042.2	up	DF06_6
9.75996	2.88858	0.665114	4.34298	1.40560019184918e-05	2.96806528265674e-05	CTD-2349P21.6	up	DF06_6
14.4662	2.85577	0.548307	5.20834	1.90534562607465e-07	4.7663432365964e-07	RP11-20B24.6	up	DF06_6
8.69691	2.84591	0.74434	3.8234	0.000131623	0.0002528	RP11-492I21.1	up	DF06_6
13.9206	2.84475	0.535729	5.31005	1.09594194513616e-07	2.79745932778152e-07	RP11-234K24.3	up	DF06_6
14.023	2.83719	0.514022	5.51958	3.3980449488121e-08	9.01906898026644e-08	DUTP1	up	DF06_6
12.2714	2.83455	0.586242	4.83512	1.33068658243772e-06	3.08692703407776e-06	RP11-118F19.1	up	DF06_6
6.92524	2.82468	0.814482	3.46807	0.000524203	0.0009448	RP11-290F20.3	up	DF06_6
7.48252	2.77189	0.871038	3.18228	0.00146121	0.0024917	RNU6-1016P	up	DF06_6
17.0377	2.7563	0.496064	5.55634	2.7549576779317e-08	7.35557863981801e-08	RP11-546B8.3	up	DF06_6
17.4014	2.74493	0.464539	5.90894	3.4431161858156e-09	9.84460483708477e-09	MTMR7	up	DF06_6
7.61894	2.71162	0.590286	4.59374	4.35364845018888e-06	9.63248064447906e-06	FAM209A	up	DF06_6
9.99258	2.7027	0.578675	4.6705	3.00470002951163e-06	6.75482837235564e-06	CTD-3065B20.1	up	DF06_6
12.0716	2.62492	0.525268	4.99729	5.81419401078123e-07	1.39554224972894e-06	CNGB3	up	DF06_6
8.29727	2.61101	0.649912	4.01749	5.8821660398142e-05	0.000116971	RP11-443G13.2	up	DF06_6
79.4369	2.60175	0.652305	3.98855	6.64783915373618e-05	0.000131523	POTEC	up	DF06_6
9.36248	2.59995	0.593488	4.38079	1.18247107852553e-05	2.51534954346125e-05	TP53AIP1	up	DF06_6
16.0361	2.57966	0.591816	4.35889	1.3072348938096e-05	2.76847701661485e-05	AC093690.1	up	DF06_6
12.1875	2.57449	0.60049	4.28731	1.80846251357661e-05	3.78049531547468e-05	RP11-549J18.1	up	DF06_6
16.7992	2.57047	0.477635	5.38166	7.38019715036217e-08	1.91162904781552e-07	PRR7-AS1	up	DF06_6
256.642	2.5697	0.433117	5.93304	2.97379430754236e-09	8.54342861817687e-09	ANKRD36C	up	DF06_6
8.66204	2.55529	0.69981	3.6514	0.000260816	0.000485644	AC002116.7	up	DF06_6
6.15669	2.53235	0.687542	3.68319	0.000230332	0.000430833	GRM2	up	DF06_6
9.57948	2.52184	0.595141	4.23738	2.26139507672982e-05	4.68650370032134e-05	RP11-473O4.3	up	DF06_6
39.6691	2.52016	0.335592	7.50958	5.93161766258595e-14	2.33167793403153e-13	CCDC144B	up	DF06_6
8.94404	2.51928	0.667332	3.77515	0.000159908	0.000304526	RP11-440L14.4	up	DF06_6
13.9636	2.51472	0.495978	5.07022	3.97354456473808e-07	9.67778555271711e-07	RP11-439E19.8	up	DF06_6
24.2566	2.49741	0.355435	7.02634	2.12015615942447e-12	7.57897927992873e-12	SMG1P1	up	DF06_6
16.9363	2.4923	0.504781	4.93739	7.91750393646401e-07	1.87291176574906e-06	RP11-70L8.4	up	DF06_6
6.01222	2.48381	0.792263	3.13508	0.00171808	0.00290905	CYP2D8P1	up	DF06_6
10.9651	2.48323	0.535621	4.63616	3.5493495998547e-06	7.93095668657788e-06	USP50	up	DF06_6
15.1982	2.46151	0.466248	5.27941	1.29602117133505e-07	3.2883539816834e-07	CTB-152G17.6	up	DF06_6
15.5509	2.45742	0.466056	5.2728	1.34359467447243e-07	3.40186736728126e-07	TNNT2	up	DF06_6
56.1896	2.41005	0.273854	8.80046	1.36254280646199e-18	6.88153415301516e-18	CCDC17	up	DF06_6
9.46311	2.40529	0.620468	3.87657	0.000105938	0.000205441	ADAM1B	up	DF06_6
16.7709	2.39792	0.452756	5.29628	1.18184121512678e-07	3.00925405068268e-07	PDZK1	up	DF06_6
15.9066	2.39687	0.455709	5.25965	1.44330356152229e-07	3.64406943404515e-07	IGSF6	up	DF06_6
7.18773	2.39269	0.727541	3.28874	0.00100636	0.0017488	NAP1L4P1	up	DF06_6
21.3212	2.37882	0.427054	5.57032	2.54277105943202e-08	6.80672252923621e-08	CTD-2349P21.5	up	DF06_6
18.7545	2.37768	0.47591	4.99607	5.85098947616356e-07	1.40390597345907e-06	AC093620.5	up	DF06_6
22.888	2.36387	0.378683	6.24235	4.31040569436446e-10	1.31970086313319e-09	C1orf111	up	DF06_6
12.499	2.34588	0.512389	4.57833	4.68708106478351e-06	1.03463560097835e-05	RP11-531F16.4	up	DF06_6
7.88736	2.3361	0.71999	3.24463	0.00117604	0.00202703	HMGB1P19	up	DF06_6
35.085	2.32562	0.325747	7.13936	9.37692418543778e-13	3.43121553611483e-12	RIMKLBP2	up	DF06_6
13.7339	2.3226	0.467965	4.96319	6.93443123587793e-07	1.651486526057e-06	NHLH1	up	DF06_6
114.799	2.31964	0.180217	12.8714	6.52011186578333e-38	7.34609473829532e-37	CTD-2547E10.2	up	DF06_6
166.25	2.30905	0.285834	8.07829	6.56802911657161e-16	2.87718440065454e-15	ANKRD36B	up	DF06_6
37.8385	2.28746	0.278943	8.20046	2.39465713924231e-16	1.07282726035937e-15	GUSBP2	up	DF06_6
7.80694	2.27895	0.675816	3.37215	0.000745832	0.00131915	RP11-553D4.2	up	DF06_6
307.859	2.27702	0.26781	8.50237	1.85764430174322e-17	8.85116489106571e-17	ANKRD36	up	DF06_6
11.258	2.26322	0.657644	3.44141	0.000578689	0.00103858	CYP8B1	up	DF06_6
35.7168	2.25786	0.364057	6.20193	5.57738671640876e-10	1.69249296795721e-09	SNX18P3	up	DF06_6
8.79133	2.25602	0.665582	3.38954	0.00070009	0.00124329	C22orf26	up	DF06_6
57.5913	2.24867	0.243689	9.22762	2.76718540366159e-20	1.50926903891376e-19	HOXB-AS2	up	DF06_6
7.0725	2.2425	0.64171	3.49457	0.00047482	0.000860316	CD5	up	DF06_6
108.971	2.23712	0.193364	11.5695	5.8845650658236e-31	5.08900014311075e-30	UPK3B	up	DF06_6
18.0094	2.23246	0.389079	5.7378	9.59158416825531e-09	2.65645740409133e-08	TUBA3D	up	DF06_6
60.7028	2.21919	0.235333	9.42998	4.10172816329593e-21	2.33718970412735e-20	RP4-734G22.3	up	DF06_6
64.6807	2.20738	0.224225	9.84448	7.24156580748352e-23	4.46749383298865e-22	RP11-203J24.8	up	DF06_6
17.983	2.20586	0.415439	5.3097	1.0980637766629e-07	2.80237864590024e-07	LINC00893	up	DF06_6
9.68021	2.20174	0.625022	3.52266	0.000427246	0.000778133	FUT7	up	DF06_6
9.38899	2.20108	1.01306	2.1727	0.0298028	0.0422456	PRR26	up	DF06_6
125.947	2.1979	0.177603	12.3753	3.55363165241959e-35	3.60089670395424e-34	GUSBP11	up	DF06_6
52.7284	2.19537	0.260227	8.43636	3.27378281744102e-17	1.54150421152169e-16	PLIN4	up	DF06_6
38.4337	2.19248	0.293473	7.47081	7.97001679533662e-14	3.11172103676931e-13	TVP23C	up	DF06_6
7.93522	2.18971	0.695656	3.14768	0.00164571	0.00278979	AC005062.2	up	DF06_6
6.70961	2.18658	0.729879	2.99581	0.00273713	0.00451453	RP11-855O10.2	up	DF06_6
26.8142	2.17898	0.394129	5.52859	3.22822734921574e-08	8.5762445758962e-08	RCN3	up	DF06_6
458.28	2.17771	0.14202	15.3338	4.54413215900277e-53	8.42097283880063e-52	LINC00641	up	DF06_6
11.2162	2.17646	0.554934	3.92201	8.78118549463171e-05	0.000171817	RP11-909N17.2	up	DF06_6
18.2357	2.17233	0.393414	5.52173	3.35676400728948e-08	8.91278719176861e-08	AQP6	up	DF06_6
9.40439	2.17129	0.576386	3.76708	0.000165166	0.000314122	CALML4	up	DF06_6
8.0425	2.17042	0.604247	3.59193	0.000328232	0.000604994	RP11-484D2.4	up	DF06_6
9.011	2.16867	0.643296	3.37119	0.000748433	0.00132359	AC000120.7	up	DF06_6
12.3812	2.16773	0.49074	4.41726	9.99595429010637e-06	2.14375552313437e-05	PCDH12	up	DF06_6
8.01366	2.16164	0.610131	3.54292	0.000395729	0.000722468	RP11-295K2.3	up	DF06_6
11.087	2.15757	0.551254	3.91393	9.08049779519801e-05	0.00017736	RP13-254B10.1	up	DF06_6
67.0087	2.1493	0.235787	9.11541	7.83720563173954e-20	4.17491394344867e-19	IL11	up	DF06_6
6.50473	2.14554	0.691151	3.10431	0.00190726	0.00321163	AC004980.11	up	DF06_6
27.1054	2.14509	0.306455	6.9997	2.56507354698037e-12	9.13315875444372e-12	U47924.31	up	DF06_6
8.24905	2.12752	0.626152	3.39777	0.000679378	0.00120837	AC010525.4	up	DF06_6
9.38872	2.12744	0.60856	3.49585	0.000472546	0.000856303	AC002553.1	up	DF06_6
8.73932	2.12714	0.585033	3.63593	0.000276981	0.000514281	RP11-783K16.14	up	DF06_6
8.74118	2.12596	0.628291	3.38371	0.000715123	0.00126874	RP11-548H18.2	up	DF06_6
19.0002	2.12	0.424273	4.99678	5.82969102662934e-07	1.39902868487393e-06	HNRNPA1P49	up	DF06_6
44.4263	2.11865	0.305663	6.93132	4.16919169340227e-12	1.4634858896465e-11	RP11-188C12.2	up	DF06_6
10.0706	2.11832	0.546062	3.87927	0.00010477	0.000203313	RP11-1191J2.5	up	DF06_6
32.5453	2.10308	0.36005	5.84109	5.18601671923508e-09	1.46332460788293e-08	PRKD3	up	DF06_6
15.739	2.10283	0.48684	4.31935	1.56489141208629e-05	3.2909115587309e-05	PRSS50	up	DF06_6
19.4362	2.09027	0.421418	4.96008	7.04632380116138e-07	1.67591702036542e-06	RP3-406A7.7	up	DF06_6
7.05845	2.08692	0.606009	3.44371	0.000573785	0.00103017	JARID2-AS1	up	DF06_6
683.019	2.08067	0.0834609	24.9299	3.53162286859774e-137	4.7525081948541e-135	PVT1	up	DF06_6
26.0489	2.06206	0.327053	6.30498	2.88237428796598e-10	8.92160519613546e-10	CLEC2L	up	DF06_6
20.9297	2.06164	0.452429	4.55682	5.19347090331495e-06	1.14361198251769e-05	RP11-579D7.4	up	DF06_6
10.1787	2.06153	0.540366	3.81506	0.00013615	0.00026118	RP11-365O16.6	up	DF06_6
8.70155	2.05983	0.574176	3.58745	0.000333929	0.000615046	PRSS46	up	DF06_6
11.6377	2.05927	0.465658	4.42227	9.76685834505869e-06	2.09837352000149e-05	RP11-235E17.5	up	DF06_6
30.7996	2.03528	0.303198	6.71272	1.91033725537902e-11	6.44039947089733e-11	RHOT1P1	up	DF06_6
19.1475	2.0314	0.362521	5.60354	2.10013445174681e-08	5.66501235869282e-08	GUSBP9	up	DF06_6
18.0643	2.03061	0.451387	4.4986	6.84034292109449e-06	1.4903025831569e-05	AC144530.1	up	DF06_6
8.06546	2.02637	0.741196	2.73391	0.00625864	0.00982584	RP11-318C24.2	up	DF06_6
7.21582	2.02622	0.639329	3.16928	0.00152816	0.00259879	CTD-2201I18.1	up	DF06_6
28.6898	2.02585	0.3775	5.3665	8.02777935580432e-08	2.07228388211234e-07	SHC1P2	up	DF06_6
11.7813	2.02332	0.477287	4.23922	2.24301941358161e-05	4.65043002680512e-05	RP11-231C14.3	up	DF06_6
14.391	2.01766	0.456001	4.42468	9.65832771347293e-06	2.07691548306895e-05	IFITM10	up	DF06_6
61.1477	2.01652	0.210481	9.58055	9.65311005138777e-22	5.65250636965972e-21	RP11-315D16.2	up	DF06_6
5.10705	2.01492	0.722478	2.7889	0.00528868	0.00839878	HSPA12B	up	DF06_6
36.0675	2.01153	0.294097	6.83969	7.9364700049077e-12	2.73586860427738e-11	PITRM1-AS1	up	DF06_6
24.8895	2.00963	0.335836	5.98397	2.17757074482907e-09	6.31771935417969e-09	CTC-542B22.2	up	DF06_6
9.1509	2.00071	0.534974	3.73983	0.000184143	0.00034842	GHRLOS	up	DF06_6
8.17721	1.99964	0.567947	3.52082	0.000430218	0.000783348	KRR1P1	up	DF06_6
42.3676	1.98074	0.316978	6.24882	4.13552970975689e-10	1.268317194692e-09	LINC00926	up	DF06_6
19.9049	1.97845	0.372099	5.31698	1.05501382202344e-07	2.69633369245926e-07	ASGR1	up	DF06_6
128.916	1.9756	0.173205	11.4061	3.89668249347868e-30	3.26971627177154e-29	RP11-1023L17.1	up	DF06_6
173.994	1.96926	0.201876	9.75479	1.75965833738532e-22	1.06998819256804e-21	RP11-794G24.1	up	DF06_6
13.8465	1.96084	0.450425	4.35331	1.3409436691546e-05	2.83652826386911e-05	AC092301.3	up	DF06_6
6.67036	1.95937	0.658088	2.97737	0.00290735	0.00477833	CSPG4	up	DF06_6
13.957	1.95905	0.45381	4.31689	1.58244230082268e-05	3.32539210296932e-05	CTC-308K20.1	up	DF06_6
6.94267	1.95818	0.639404	3.0625	0.00219496	0.00366522	DCAF4L1	up	DF06_6
63.1267	1.95744	0.234239	8.35659	6.45572309473379e-17	2.98605707809418e-16	CYP4Z2P	up	DF06_6
8.01642	1.9516	0.511774	3.8134	0.000137068	0.000262837	RP11-229P13.2	up	DF06_6
10.6133	1.9444	0.604931	3.21425	0.00130784	0.00224159	RP13-216E22.4	up	DF06_6
10.6525	1.94072	0.583816	3.3242	0.000886729	0.00155366	OR7E128P	up	DF06_6
7.66506	1.93531	0.690236	2.80383	0.00504992	0.00804329	RP11-767N6.2	up	DF06_6
37.2741	1.93303	0.293078	6.59564	4.23432362329175e-11	1.39200972264333e-10	MAPK15	up	DF06_6
6.90163	1.93111	0.640318	3.01586	0.00256252	0.00424112	VAC14-AS1	up	DF06_6
17.6688	1.92843	0.415244	4.64408	3.41595112721668e-06	7.64474359353327e-06	TMPRSS6	up	DF06_6
13.1021	1.92348	0.410734	4.68304	2.82656185344353e-06	6.37027142396828e-06	AP000692.10	up	DF06_6
42.5649	1.92091	0.259096	7.4139	1.22636194977025e-13	4.74177919300264e-13	CA14	up	DF06_6
31.6817	1.91974	0.29803	6.44145	1.18340604838139e-10	3.7682139961618e-10	RP11-689P11.2	up	DF06_6
20.8448	1.91967	0.373943	5.13359	2.84274536226721e-07	7.0150283584037e-07	AC011322.1	up	DF06_6
11.9326	1.91918	0.494971	3.87735	0.0001056	0.000204814	ARMC12	up	DF06_6
18.7436	1.90894	0.450542	4.23699	2.26536374799909e-05	4.69405275686271e-05	KCNQ1OT1	up	DF06_6
12.9412	1.90201	0.49628	3.83253	0.000126832	0.000243988	DCUN1D2-AS	up	DF06_6
23.3873	1.90152	0.352497	5.39444	6.87364340869521e-08	1.78298669504238e-07	ANKRD20A11P	up	DF06_6
26.5852	1.90071	0.36169	5.25508	1.47957984797395e-07	3.73173414450464e-07	RP11-295K3.1	up	DF06_6
23.9382	1.89612	0.366018	5.1804	2.2140695964098e-07	5.51182367197523e-07	GNRH2	up	DF06_6
28.0027	1.89607	0.312292	6.07146	1.2674982391802e-09	3.73530641546373e-09	RP11-497H17.1	up	DF06_6
5.93552	1.88979	0.678374	2.78577	0.00534015	0.00847771	CES1	up	DF06_6
18.9274	1.88515	0.461082	4.08854	4.34101237784481e-05	8.75437496198703e-05	RP11-537I16.2	up	DF06_6
6.1569	1.87287	0.647977	2.89034	0.00384825	0.00622804	RP3-525L6.2	up	DF06_6
439.843	1.87182	0.135185	13.8464	1.33815807168203e-43	1.85092584766085e-42	RP11-449P15.2	up	DF06_6
10.5405	1.87123	0.478638	3.9095	9.24882862062704e-05	0.000180452	CHRD	up	DF06_6
16.3578	1.86734	0.403369	4.62934	3.66826104821625e-06	8.18396201321132e-06	PLXNC1	up	DF06_6
60.0999	1.86404	0.238187	7.82596	5.03791132978369e-15	2.09569834960464e-14	LINC00854	up	DF06_6
17.7081	1.86218	0.435831	4.27271	1.93108026173335e-05	4.02571661918322e-05	RP11-110I1.5	up	DF06_6
13.1134	1.85846	0.445338	4.17314	3.00431448559579e-05	6.15437818723771e-05	RP4-564F22.5	up	DF06_6
23.4913	1.854	0.326297	5.68192	1.33188804496973e-08	3.65501352382678e-08	AC025165.8	up	DF06_6
18.8614	1.85132	0.371411	4.98457	6.20995580978314e-07	1.48689238607807e-06	DTX2P1	up	DF06_6
11.6541	1.84551	0.592651	3.11399	0.00184578	0.00311211	AGAP6	up	DF06_6
43.5246	1.83724	0.263559	6.97088	3.14956307991816e-12	1.11235120892179e-11	FOXH1	up	DF06_6
17.7543	1.83373	0.40818	4.49244	7.04112243857569e-06	1.5328866343068e-05	ACPT	up	DF06_6
14.8024	1.83267	0.471154	3.88974	0.000100352	0.000195055	DDN	up	DF06_6
40.3569	1.83121	0.310496	5.8977	3.68610997013639e-09	1.0512239544463e-08	APOE	up	DF06_6
15.8775	1.82837	0.402895	4.53808	5.67696920774382e-06	1.24607743326682e-05	CCDC158	up	DF06_6
13.3882	1.82804	0.443256	4.12412	3.72152343451396e-05	7.55586801093717e-05	LA16c-361A3.3	up	DF06_6
58.9317	1.82719	0.219447	8.32633	8.33857924558151e-17	3.83356330003602e-16	SERPINF1	up	DF06_6
5.90611	1.8201	0.690558	2.6357	0.00839647	0.0129223	MSANTD1	up	DF06_6
72.4834	1.81488	0.21235	8.54665	1.26714925472233e-17	6.0920474520023e-17	GIPR	up	DF06_6
10.5866	1.81295	0.482744	3.75551	0.000172989	0.000328307	DNLZ	up	DF06_6
7.19721	1.81258	0.595255	3.04505	0.0023264	0.00387348	RANGRF	up	DF06_6
8.19801	1.81125	0.600082	3.01834	0.00254162	0.0042075	AC012074.2	up	DF06_6
12.9002	1.80795	0.490589	3.68527	0.000228464	0.000427506	CTD-2127H9.1	up	DF06_6
43.0096	1.80748	0.270905	6.672	2.52332830598659e-11	8.42611416463378e-11	SULT1A2	up	DF06_6
23.0411	1.80145	0.349716	5.15119	2.58834418007987e-07	6.40590715864043e-07	LINC00672	up	DF06_6
26.6853	1.80015	0.333486	5.39798	6.73948816913796e-08	1.74913284332043e-07	POLR2J3	up	DF06_6
14.2197	1.79361	0.407315	4.40351	1.06514565129673e-05	2.27755156415527e-05	RP5-1142A6.8	up	DF06_6
8.57177	1.78634	0.554209	3.22323	0.00126752	0.00217638	JSRP1	up	DF06_6
65.8414	1.78416	0.217669	8.19669	2.47098450628196e-16	1.10667825523963e-15	PPFIA4	up	DF06_6
27.0277	1.78199	0.439902	4.05089	5.10237012381444e-05	0.000102054	KCNAB1	up	DF06_6
21.2632	1.7786	0.368571	4.82567	1.39532346209665e-06	3.22906823058979e-06	SLFNL1	up	DF06_6
9.2798	1.77757	0.549864	3.23274	0.00122608	0.00210822	SUGT1P3	up	DF06_6
286.325	1.77714	0.174916	10.16	2.99128611116323e-24	1.95513067247569e-23	ANKRD20A5P	up	DF06_6
6.54284	1.77406	0.691565	2.56529	0.010309	0.0157062	AC092338.5	up	DF06_6
7.54487	1.77336	0.703951	2.51914	0.011764	0.0177856	RP11-2E11.10	up	DF06_6
9.99254	1.77072	0.503132	3.5194	0.000432519	0.000787138	RP11-977G19.12	up	DF06_6
7.94009	1.76987	0.59192	2.99005	0.0027893	0.00459585	RP1-20C7.6	up	DF06_6
6.00183	1.76476	0.731361	2.41298	0.0158225	0.0235165	RP11-697E2.9	up	DF06_6
120.921	1.7631	0.202915	8.68887	3.6607447632952e-18	1.80641068700094e-17	ATAD3C	up	DF06_6
15.81	1.75878	0.394315	4.46034	8.18299450798187e-06	1.77236669555402e-05	HERC3	up	DF06_6
21.1237	1.75835	0.410216	4.28639	1.81600622191282e-05	3.79571397725688e-05	RP11-87G24.3	up	DF06_6
103.6	1.75698	0.181325	9.68966	3.33648112057154e-22	2.00928446905519e-21	GATS	up	DF06_6
18.4715	1.75682	0.422803	4.15518	3.25037320260558e-05	6.63765760095273e-05	RP11-697N18.3	up	DF06_6
11.2844	1.75169	0.51471	3.40326	0.000665871	0.00118544	LAT2	up	DF06_6
11.2256	1.7498	0.486009	3.60035	0.000317791	0.000586575	AC131097.3	up	DF06_6
35.9673	1.7483	0.282701	6.18427	6.2391730501535e-10	1.88497383023836e-09	UBE2Q2P3	up	DF06_6
149.03	1.74777	0.182488	9.57742	9.94955276699323e-22	5.82372399560714e-21	IL18BP	up	DF06_6
8.9895	1.74233	0.627711	2.77568	0.00550863	0.0087269	UBE2Q2P1	up	DF06_6
167.626	1.74212	0.227588	7.65473	1.93713976633987e-14	7.83067812900837e-14	CACNB4	up	DF06_6
9.73169	1.73718	0.513485	3.38312	0.000716662	0.00127126	OGFR-AS1	up	DF06_6
9.21691	1.73576	0.52476	3.30773	0.000940563	0.0016408	RP4-798A10.2	up	DF06_6
8.27873	1.73559	0.581118	2.98664	0.00282059	0.00464474	CP	up	DF06_6
10.1835	1.73527	0.546597	3.17468	0.00150003	0.00255337	GABRP	up	DF06_6
7.13405	1.73415	0.683791	2.53607	0.0112103	0.0170092	TTC34	up	DF06_6
17.4538	1.73392	0.398135	4.35511	1.32998673487694e-05	2.81459126917888e-05	AGAP1-IT1	up	DF06_6
16.978	1.73275	0.441914	3.92101	8.81802637743148e-05	0.000172515	CTD-2349P21.10	up	DF06_6
189.957	1.72822	0.145698	11.8617	1.87247976124706e-32	1.72060217499658e-31	CYP4F23P	up	DF06_6
7.95182	1.72803	0.582568	2.96623	0.00301473	0.00493959	UPF3AP3	up	DF06_6
19.7339	1.72493	0.436775	3.94923	7.8402780244944e-05	0.000154119	RP11-613D13.5	up	DF06_6
13.4282	1.72354	0.428506	4.02222	5.76525147172863e-05	0.000114755	AC018766.6	up	DF06_6
9.97407	1.72207	0.592608	2.90591	0.00366184	0.00594105	RP13-638C3.6	up	DF06_6
8.52417	1.71997	0.551817	3.11692	0.00182754	0.00308351	TBX21	up	DF06_6
460.563	1.71538	0.124615	13.7655	4.11267113758743e-43	5.52409997295908e-42	C1orf132	up	DF06_6
361.28	1.71237	0.202062	8.47449	2.36109226460595e-17	1.11870245205861e-16	KCNC3	up	DF06_6
26.2443	1.71137	0.443498	3.8588	0.000113946	0.000220082	RPS2P46	up	DF06_6
6.90936	1.70639	0.636039	2.68283	0.00730019	0.0113381	DTX2P1-UPK3BP1-PMS2P11	up	DF06_6
163.017	1.70586	0.222205	7.67695	1.6292704590805e-14	6.60552637430461e-14	FSBP	up	DF06_6
11952	1.70502	0.318799	5.34827	8.88001898363337e-08	2.28572387102855e-07	MALAT1	up	DF06_6
6.63681	1.70003	0.627599	2.70878	0.00675307	0.0105521	RP11-108K3.1	up	DF06_6
7.5411	1.69869	0.561966	3.02276	0.00250482	0.00415038	CATSPER3	up	DF06_6
22.0807	1.6976	0.33922	5.00441	5.6034749370977e-07	1.34698556960384e-06	UCN	up	DF06_6
12.7559	1.69499	0.48171	3.51869	0.000433684	0.00078906	RP11-96D1.6	up	DF06_6
16.1615	1.69094	0.400995	4.21685	2.47735563219729e-05	5.10978996533574e-05	LINC01057	up	DF06_6
18.1511	1.68941	0.345718	4.88667	1.02558241212062e-06	2.40236882253536e-06	FABP3	up	DF06_6
6.41983	1.68132	0.639665	2.62844	0.00857776	0.01319	AC091167.3	up	DF06_6
32.9421	1.67753	0.287503	5.83482	5.38496607718637e-09	1.51827152037217e-08	PRR5-ARHGAP8	up	DF06_6
28.9009	1.6759	0.355073	4.71989	2.35975274542027e-06	5.35340787479227e-06	RP11-203M5.7	up	DF06_6
9.03537	1.67498	0.587739	2.84987	0.00437376	0.00702955	RIMS4	up	DF06_6
45.8283	1.67215	0.253809	6.58823	4.45115198400302e-11	1.46162229002644e-10	RP11-222A11.1	up	DF06_6
20.7699	1.65952	0.371873	4.4626	8.09715628916589e-06	1.75430263929732e-05	TMEM190	up	DF06_6
11.803	1.65803	0.50796	3.26409	0.00109816	0.00190008	CTD-2010I16.1	up	DF06_6
11.4456	1.65326	0.573023	2.88516	0.00391215	0.00632365	AQP5	up	DF06_6
6.75291	1.65295	0.655631	2.52115	0.011697	0.0176918	SPDYE9P	up	DF06_6
9.94648	1.64939	0.498582	3.30816	0.000939097	0.00163844	EBI3	up	DF06_6
5.81729	1.63726	0.703533	2.3272	0.0199546	0.0291672	S100A2	up	DF06_6
9.00827	1.62854	0.55583	2.92992	0.0033905	0.00552323	HSD17B1P1	up	DF06_6
58.5769	1.62794	0.237678	6.84935	7.41851147824147e-12	2.56222467678577e-11	LINC00482	up	DF06_6
19.13	1.62359	0.417598	3.88793	0.000101101	0.000196485	CTC-425O23.2	up	DF06_6
12.2608	1.62328	0.4484	3.62016	0.00029442	0.000545254	C9orf114	up	DF06_6
10.2898	1.62149	0.494476	3.27921	0.00104099	0.00180549	CYP4F8	up	DF06_6
9.75643	1.62134	0.583168	2.78023	0.00543196	0.00861491	EPX	up	DF06_6
26.8959	1.61725	0.305958	5.28586	1.25117758809128e-07	3.17961632384862e-07	RP11-304L19.3	up	DF06_6
29.3296	1.61618	0.287226	5.62688	1.83503250717535e-08	4.97414026182566e-08	CTD-2002H8.2	up	DF06_6
19.7023	1.6151	0.381155	4.23739	2.26138152994775e-05	4.68650370032134e-05	AOC3	up	DF06_6
339.836	1.61148	0.150845	10.683	1.22229551430859e-26	8.99786968840973e-26	NFATC4	up	DF06_6
82.6487	1.60882	0.185497	8.67303	4.20786518610032e-18	2.07071260473884e-17	CAPN8	up	DF06_6
9.45546	1.60727	0.607436	2.64598	0.0081454	0.0125627	RP11-133O22.6	up	DF06_6
9.71705	1.60494	0.500344	3.20767	0.00133813	0.00229105	AGBL4	up	DF06_6
15.3067	1.6031	0.428412	3.74196	0.00018259	0.000345572	RP11-379B18.5	up	DF06_6
229.922	1.59994	0.210435	7.60304	2.89247657822449e-14	1.15948692232334e-13	MUC5B	up	DF06_6
81.1885	1.59617	0.215661	7.40131	1.34844089048736e-13	5.20262604022708e-13	GABBR1	up	DF06_6
11.3345	1.59615	0.537121	2.97168	0.00296176	0.00485888	FBXO17	up	DF06_6
14.5829	1.59191	0.449231	3.54364	0.000394647	0.000720584	CRIP1	up	DF06_6
22.0344	1.59075	0.360486	4.4128	1.02042396399716e-05	2.18614561190226e-05	SPTB	up	DF06_6
12.9127	1.58955	0.431191	3.68642	0.000227427	0.000425768	SLC25A18	up	DF06_6
219.191	1.589	0.176473	9.00424	2.17168593788411e-19	1.13958111587439e-18	PTBP2	up	DF06_6
10.6093	1.58867	0.528847	3.00403	0.00266429	0.00440044	RP11-477D19.2	up	DF06_6
29.199	1.58808	0.297849	5.33183	9.72297708303993e-08	2.49112361243224e-07	PCAT1	up	DF06_6
136.213	1.58346	0.182441	8.67931	3.98177514972105e-18	1.96146357785951e-17	CTSK	up	DF06_6
34.8149	1.58123	0.274033	5.77022	7.91693437100564e-09	2.20324580610959e-08	TNK2-AS1	up	DF06_6
6.47679	1.58117	0.643612	2.45672	0.0140212	0.0209801	RP11-203J24.9	up	DF06_6
41.2184	1.58032	0.267531	5.90704	3.48305917985923e-09	9.95485691361513e-09	HOXC-AS2	up	DF06_6
8.14366	1.57966	0.67564	2.33802	0.019386	0.0283967	RP11-274E7.2	up	DF06_6
12.2701	1.57798	0.493758	3.19586	0.00139413	0.0023824	CAMP	up	DF06_6
633.226	1.5717	0.124691	12.6048	1.9871945570983e-36	2.11326546733076e-35	TTC6	up	DF06_6
13.7247	1.5704	0.434071	3.61784	0.000297071	0.000549882	IL27RA	up	DF06_6
18.1775	1.57012	0.388578	4.04069	5.32950488340501e-05	0.000106405	CTD-2349P21.9	up	DF06_6
5.9396	1.56487	0.677687	2.30913	0.0209361	0.0304935	RAB41	up	DF06_6
9.8494	1.55871	0.508781	3.06363	0.00218672	0.00365232	RP11-499P20.2	up	DF06_6
181.001	1.55639	0.184526	8.43453	3.32538914654194e-17	1.5637582730587e-16	CAPN12	up	DF06_6
18.6996	1.5542	0.348745	4.45654	8.32936450844256e-06	1.80190083469147e-05	AC110619.2	up	DF06_6
51.5167	1.55274	0.232945	6.66569	2.63432393969981e-11	8.77843795596796e-11	KCNH3	up	DF06_6
7.33733	1.55135	0.549097	2.82528	0.00472387	0.00755599	LINC00634	up	DF06_6
15.4026	1.55132	0.429641	3.61073	0.000305339	0.000564822	BCL2L2-PABPN1	up	DF06_6
358277	1.55042	0.101182	15.3231	5.3626006917893e-53	9.87417996944682e-52	MT-RNR2	up	DF06_6
56.6517	1.54991	0.191779	8.08174	6.38480944294508e-16	2.79947841562017e-15	HIST3H2BB	up	DF06_6
198.194	1.54974	0.132994	11.6527	2.22291222640937e-31	1.95765829651796e-30	PLA2R1	up	DF06_6
17.3723	1.54968	0.378025	4.09942	4.14192368177081e-05	8.36811548952123e-05	ST6GALNAC6	up	DF06_6
129.354	1.54698	0.177176	8.73127	2.51817945197421e-18	1.25075080817443e-17	GP1BA	up	DF06_6
27.7097	1.54626	0.323568	4.77876	1.76377534440944e-06	4.0434009208966e-06	PEX5L	up	DF06_6
16.034	1.54625	0.412936	3.74453	0.000180734	0.000342329	RP3-428L16.1	up	DF06_6
5.72396	1.5461	0.619355	2.4963	0.0125497	0.0189158	MSH4	up	DF06_6
8.58756	1.54418	0.572472	2.69739	0.00698863	0.0108894	ITGB2-AS1	up	DF06_6
83.0025	1.54378	0.177759	8.68466	3.79887247213288e-18	1.87328646322744e-17	SERPINA5	up	DF06_6
97.8764	1.54224	0.169123	9.11905	7.57878309933246e-20	4.04473305586687e-19	COL4A5	up	DF06_6
31.677	1.54215	0.283968	5.43072	5.61282183928745e-08	1.46464337919355e-07	HLA-DPA1	up	DF06_6
98.3141	1.54173	0.215711	7.1472	8.85682682920072e-13	3.24502416065296e-12	MRPL38	up	DF06_6
435.898	1.54092	0.137001	11.2475	2.38333406928283e-29	1.93775422154734e-28	NAPB	up	DF06_6
22.6928	1.54082	0.349955	4.40292	1.06803326713143e-05	2.28304795329951e-05	C16orf3	up	DF06_6
7.95971	1.54031	0.583552	2.63955	0.00830166	0.0127887	AFAP1L2	up	DF06_6
6.62467	1.54016	0.621409	2.4785	0.0131935	0.0198198	AP001469.5	up	DF06_6
13.2008	1.54002	0.473079	3.25531	0.00113267	0.0019572	LENG8-AS1	up	DF06_6
15.7546	1.53677	0.605585	2.53767	0.0111593	0.0169407	RP11-832N8.1	up	DF06_6
7.51281	1.53426	0.5249	2.92295	0.00346734	0.00564203	PCSK9	up	DF06_6
6.16272	1.53242	0.726427	2.10954	0.0348983	0.048929	RP11-703I16.1	up	DF06_6
10.9932	1.53238	0.491897	3.11524	0.00183793	0.00310032	COX6B2	up	DF06_6
51.6986	1.53223	0.225469	6.79573	1.07768077171659e-11	3.68412284709098e-11	SLC2A11	up	DF06_6
12.8732	1.52989	0.468179	3.26775	0.00108405	0.00187701	PNCK	up	DF06_6
6.84038	1.52875	0.606516	2.52054	0.0117175	0.017719	RP11-265E18.1	up	DF06_6
533.043	1.52761	0.150125	10.1756	2.54939469581597e-24	1.67314194280101e-23	RP5-882C2.2	up	DF06_6
70.4452	1.52737	0.223395	6.8371	8.08132695102537e-12	2.78313864548707e-11	FAM229A	up	DF06_6
21.3231	1.52216	0.40321	3.77511	0.000159936	0.000304538	ZNF346-IT1	up	DF06_6
20.6121	1.52107	0.354697	4.28836	1.79998887657368e-05	3.76387450388969e-05	TMEM105	up	DF06_6
47.1898	1.51957	0.229794	6.61275	3.77250762976626e-11	1.24296061460397e-10	SLC44A4	up	DF06_6
7.02282	1.51874	0.524475	2.89573	0.00378278	0.00612485	RP11-848P1.5	up	DF06_6
29.5557	1.51523	0.323072	4.69006	2.73120593091306e-06	6.16308324701727e-06	AC005519.4	up	DF06_6
63.4392	1.51437	0.278426	5.43903	5.35701038294406e-08	1.39966598628219e-07	PRRT2	up	DF06_6
7.72231	1.51396	0.554832	2.72867	0.00635895	0.00997195	CACNG1	up	DF06_6
55.049	1.51336	0.218178	6.93638	4.02273008410636e-12	1.41379766856352e-11	TBC1D32	up	DF06_6
23.7595	1.51237	0.343424	4.40378	1.06382079134257e-05	2.27505652376974e-05	MIR3150B	up	DF06_6
5.3905	1.51159	0.627038	2.41069	0.0159224	0.0236576	FAM20A	up	DF06_6
48959.8	1.51125	0.165687	9.1211	7.43651497421998e-20	3.97174996712884e-19	MT-ND4L	up	DF06_6
17.735	1.50946	0.370461	4.07455	4.6102876101749e-05	9.27079485661367e-05	UPK1A	up	DF06_6
1943.22	1.50747	0.172736	8.72702	2.61473518742543e-18	1.29781358027366e-17	LENG8	up	DF06_6
62.9869	1.5067	0.3031	4.97097	6.66177410057894e-07	1.58996992001054e-06	CTD-2047H16.4	up	DF06_6
17.347	1.50404	0.404915	3.71445	0.000203645	0.000383456	SCARNA7	up	DF06_6
248.733	1.50403	0.124551	12.0756	1.42101228727563e-33	1.36044919710651e-32	RP11-37B2.1	up	DF06_6
7.79873	1.50142	0.603522	2.48777	0.0128547	0.0193391	CTA-390C10.10	up	DF06_6
26.5372	1.50126	0.333409	4.50277	6.70739085623005e-06	1.46244277617893e-05	RP11-783K16.13	up	DF06_6
17.9905	1.49913	0.398573	3.76124	0.000169076	0.000321135	PCDP1	up	DF06_6
9.49576	1.49777	0.462868	3.23586	0.00121278	0.00208637	RP11-278C7.1	up	DF06_6
54.3624	1.49777	0.229368	6.52999	6.57758022417429e-11	2.13216068545443e-10	RP11-235E17.6	up	DF06_6
19.902	1.4957	0.38432	3.89181	9.94980499700013e-05	0.000193474	TTC9B	up	DF06_6
189.051	1.49531	0.145428	10.2821	8.48435676983777e-25	5.68744195199693e-24	SLC44A5	up	DF06_6
18.3601	1.49433	0.446089	3.34984	0.000808575	0.00142367	RP11-266L9.2	up	DF06_6
123.467	1.49324	0.218467	6.83509	8.19557920867354e-12	2.82113662504638e-11	SPICE1	up	DF06_6
71.8734	1.48931	0.231573	6.43129	1.26524919431983e-10	4.02259287900447e-10	FAM57B	up	DF06_6
7.17395	1.48919	0.681704	2.18451	0.0289249	0.041082	C1QTNF9B-AS1	up	DF06_6
11.0029	1.4874	0.490722	3.03105	0.00243704	0.00404647	RP11-603J24.5	up	DF06_6
45.5299	1.48592	0.278525	5.33496	9.55682223324223e-08	2.44942476568983e-07	RGS11	up	DF06_6
8.65796	1.48412	0.584167	2.54058	0.0110668	0.0168092	RGL4	up	DF06_6
381.42	1.48265	0.0996717	14.8754	4.76355712647356e-50	7.99422599814602e-49	C20orf194	up	DF06_6
7.92113	1.48257	0.559918	2.64784	0.00810087	0.0125007	RP11-151A6.4	up	DF06_6
1151.92	1.47946	0.150751	9.81393	9.80729730286863e-23	6.0168416644229e-22	TPM2	up	DF06_6
10.9608	1.47939	0.490131	3.01835	0.00254155	0.0042075	RP11-305K5.1	up	DF06_6
261.225	1.4787	0.154472	9.57259	1.04261093457459e-21	6.0952313629474e-21	RP11-600F24.7	up	DF06_6
10.0177	1.47867	0.547382	2.70135	0.00690595	0.0107723	RP11-311P8.2	up	DF06_6
60.6899	1.47748	0.239233	6.17591	6.57845884451402e-10	1.97917319060086e-09	MST1P2	up	DF06_6
9.96013	1.47502	0.463872	3.17979	0.0014738	0.00251139	RP11-361M10.3	up	DF06_6
9.92751	1.47274	0.47995	3.06854	0.0021511	0.00359782	ABCA4	up	DF06_6
8.8938	1.47203	0.505467	2.91222	0.00358873	0.005829	AQP1	up	DF06_6
37.9515	1.47058	0.26401	5.57015	2.54518535896305e-08	6.81191895607973e-08	SLC26A5	up	DF06_6
30.168	1.4685	0.296133	4.95893	7.08836370029427e-07	1.68563747185032e-06	FSCN2	up	DF06_6
170.616	1.46847	0.178114	8.24457	1.6574900273377e-16	7.50037677675536e-16	TBC1D10C	up	DF06_6
7.75674	1.468	0.53201	2.75934	0.00579184	0.00914136	LGALS4	up	DF06_6
105.287	1.46791	0.174163	8.4284	3.50415767789404e-17	1.64513747649157e-16	RP11-191L9.4	up	DF06_6
26.7988	1.46694	0.31229	4.69737	2.63532629306821e-06	5.95699580751793e-06	TCAP	up	DF06_6
26.169	1.46582	0.32216	4.54998	5.36521345386378e-06	1.17980617779757e-05	RP5-902P8.10	up	DF06_6
12.9189	1.46413	0.402054	3.64163	0.000270914	0.000503796	KCTD19	up	DF06_6
261.842	1.46357	0.166294	8.80112	1.35455365192046e-18	6.84358527508865e-18	hsa-mir-6723	up	DF06_6
83.4803	1.46235	0.206288	7.08888	1.35197885724158e-12	4.8937012482206e-12	GOLGA8B	up	DF06_6
7.8779	1.46231	0.621595	2.35251	0.018647	0.027381	RP13-726E6.2	up	DF06_6
20.8054	1.46184	0.407528	3.58709	0.000334395	0.000615802	RP11-1081L13.4	up	DF06_6
7.55655	1.46132	0.612221	2.38691	0.0169904	0.0251124	AK4P1	up	DF06_6
59.1493	1.45919	0.218791	6.66935	2.56931531618724e-11	8.56577245607318e-11	CA11	up	DF06_6
172.212	1.45826	0.137809	10.5817	3.62380453391971e-26	2.6089580741955e-25	SLC13A2	up	DF06_6
7.04415	1.45798	0.598335	2.43673	0.0148207	0.0221006	CTD-2522E6.4	up	DF06_6
90.057	1.45794	0.163704	8.90596	5.29254645762243e-19	2.73340661561353e-18	RP4-724E16.2	up	DF06_6
17.272	1.45738	0.350934	4.15286	3.28346416427466e-05	6.70428254415638e-05	KAL1	up	DF06_6
17.617	1.45707	0.378788	3.84665	0.000119744	0.000230815	RP11-471M2.3	up	DF06_6
50.916	1.45622	0.245612	5.92895	3.04872902517724e-09	8.75346943839026e-09	RP11-1391J7.1	up	DF06_6
7.59466	1.45605	0.627263	2.32128	0.0202718	0.0295947	CTD-2012K14.6	up	DF06_6
48.8352	1.4556	0.242167	6.0107	1.84722772566296e-09	5.38098968679365e-09	CDHR3	up	DF06_6
30.053	1.45507	0.299854	4.85261	1.2184921026118e-06	2.83579566599439e-06	ST20	up	DF06_6
7.6541	1.45303	0.593841	2.44683	0.0144118	0.0215421	CTD-2325M2.1	up	DF06_6
90.1708	1.44707	0.190893	7.58053	3.44142631701945e-14	1.37038433458969e-13	FAM122C	up	DF06_6
11.5646	1.44489	0.466446	3.09765	0.00195062	0.0032789	AC093642.3	up	DF06_6
13.1079	1.44376	0.461425	3.12891	0.00175459	0.00296634	RP3-402G11.25	up	DF06_6
46.8987	1.44361	0.252261	5.72267	1.04865480304151e-08	2.89596864384247e-08	RP11-273B20.1	up	DF06_6
7.15625	1.4416	0.58651	2.45793	0.0139741	0.0209161	FAM222A-AS1	up	DF06_6
1648.97	1.43987	0.255745	5.63011	1.80092962124679e-08	4.88537784783958e-08	MT-TP	up	DF06_6
112.897	1.43875	0.195771	7.34916	1.99461481575564e-13	7.61210143972052e-13	AGER	up	DF06_6
91.2433	1.43807	0.236801	6.07293	1.25594049008386e-09	3.702003503934e-09	RP11-285F7.2	up	DF06_6
8.98181	1.43763	0.47887	3.00214	0.00268092	0.0044264	USHBP1	up	DF06_6
14.0608	1.43734	0.45383	3.16715	0.00153942	0.00261733	LOX	up	DF06_6
9.82338	1.43678	0.59363	2.42034	0.0155061	0.0230748	CTF1	up	DF06_6
23.7904	1.43647	0.326415	4.40075	1.07876174485549e-05	2.3049547950993e-05	SPSB3	up	DF06_6
20.2044	1.434	0.348836	4.1108	3.94291478092815e-05	7.9828501027256e-05	ITGB7	up	DF06_6
23.4157	1.43272	0.321731	4.45315	8.46188365094395e-06	1.83001896500363e-05	PPP1R32	up	DF06_6
57.9107	1.432	0.220269	6.50116	7.97009874132407e-11	2.56737028582383e-10	HOXB-AS1	up	DF06_6
49.7856	1.43144	0.231508	6.18314	6.28380985364056e-10	1.89488121638891e-09	AC012531.25	up	DF06_6
22.0046	1.43009	0.504755	2.83324	0.00460792	0.00738118	GRAMD4P7	up	DF06_6
523.884	1.42622	0.095019	15.0099	6.32687442632926e-51	1.08582437264261e-49	DLG4	up	DF06_6
1098.66	1.4257	0.170706	8.35184	6.72102101077264e-17	3.10477964498284e-16	RP11-395P17.3	up	DF06_6
20.8234	1.42469	0.385306	3.69756	0.000217686	0.000408398	RP11-108K14.8	up	DF06_6
101.686	1.42422	0.168138	8.47054	2.44262482140115e-17	1.15657200931783e-16	FLRT1	up	DF06_6
15.4843	1.42416	0.408198	3.48888	0.000485046	0.000877519	ANKRD20A4	up	DF06_6
181.412	1.42392	0.165065	8.62643	6.32964935408984e-18	3.08951257795049e-17	GSDMB	up	DF06_6
28.5211	1.42373	0.317802	4.47992	7.46727036094818e-06	1.62271696237991e-05	RP1-1J6.2	up	DF06_6
46.0126	1.42313	0.322746	4.40943	1.03643357944362e-05	2.21846396765403e-05	MIR647	up	DF06_6
21.157	1.42059	0.367176	3.86897	0.000109297	0.000211557	RP11-1379J22.5	up	DF06_6
671.562	1.41826	0.252438	5.61825	1.92897712935876e-08	5.21798641473544e-08	LINC00342	up	DF06_6
11.8991	1.41442	0.45664	3.09745	0.00195192	0.0032807	ANO7P1	up	DF06_6
36.6807	1.4135	0.280562	5.03809	4.7020604489222e-07	1.13885565019396e-06	HDHD2	up	DF06_6
7.03722	1.41332	0.592613	2.38489	0.0170843	0.0252409	GSTM2	up	DF06_6
65.9648	1.40952	0.228072	6.18014	6.40440941669533e-10	1.92959235054658e-09	ADCY7	up	DF06_6
105.004	1.40943	0.203541	6.92455	4.37360549182178e-12	1.53449184884849e-11	RP11-228B15.4	up	DF06_6
8.37959	1.40819	0.609761	2.30941	0.0209209	0.0304775	RP4-613B23.1	up	DF06_6
23.1404	1.40747	0.341781	4.11805	3.82095650045001e-05	7.74682521120525e-05	RPS20P33	up	DF06_6
12.4027	1.40661	0.512261	2.7459	0.00603458	0.00949742	AP001432.14	up	DF06_6
6.87925	1.40636	0.594794	2.36446	0.0180566	0.0265737	AC118754.4	up	DF06_6
22.1556	1.40625	0.309591	4.5423	5.56449536562684e-06	1.22250791531372e-05	MSS51	up	DF06_6
612.817	1.40485	0.108927	12.8972	4.66835830153426e-38	5.27627089354724e-37	GGT7	up	DF06_6
15.4052	1.4044	0.404427	3.47256	0.000515512	0.000930067	HRC	up	DF06_6
12.9155	1.40358	0.431416	3.25344	0.00114018	0.00196922	ROBO3	up	DF06_6
226.061	1.40255	0.117407	11.9461	6.80528410400685e-33	6.35056939815908e-32	PCOLCE	up	DF06_6
83.6927	1.39977	0.224822	6.22612	4.78124147714799e-10	1.46043903329347e-09	EFCAB13	up	DF06_6
30.5023	1.39725	0.337239	4.1432	3.42486316091687e-05	6.982104580779e-05	TXNDC5	up	DF06_6
13.7324	1.39573	0.46685	2.98968	0.00279274	0.00460099	DNAJB13	up	DF06_6
4377.26	1.39536	0.327113	4.26569	1.99284065382492e-05	4.15026216002676e-05	XIST	up	DF06_6
529.371	1.39536	0.131424	10.6172	2.47887411149306e-26	1.80087327605391e-25	RAB26	up	DF06_6
1817.63	1.39487	0.147499	9.45686	3.17341297239594e-21	1.81975202666385e-20	ANO9	up	DF06_6
16.6253	1.39382	0.384225	3.62761	0.000286054	0.000530512	RP13-766D20.2	up	DF06_6
23.2087	1.3938	0.337765	4.12654	3.68262136806103e-05	7.48004867805201e-05	RP11-552F3.10	up	DF06_6
17.0895	1.3938	0.436838	3.19065	0.00141951	0.00242318	LHFPL4	up	DF06_6
13.7894	1.39255	0.512397	2.71772	0.00657328	0.0102857	RP3-323P24.3	up	DF06_6
228.063	1.39074	0.174598	7.96538	1.64719225289272e-15	7.06731860828436e-15	CD7	up	DF06_6
159.053	1.39073	0.14771	9.41522	4.72099298107188e-21	2.68050386176869e-20	EFEMP2	up	DF06_6
76.7081	1.38855	0.187326	7.41248	1.23959059883608e-13	4.79035561799268e-13	PMS2P3	up	DF06_6
16.6594	1.38779	0.400552	3.46469	0.00053084	0.000956283	LRP2BP	up	DF06_6
39.8232	1.38671	0.247461	5.60375	2.09759992752411e-08	5.6602963561506e-08	RPL23AP64	up	DF06_6
110.915	1.38608	0.195268	7.09833	1.26271274942841e-12	4.5902047157333e-12	LCN12	up	DF06_6
469831	1.38602	0.147868	9.37331	7.02915025815062e-21	3.95980964660058e-20	MT-ND4	up	DF06_6
8.05034	1.38531	0.501194	2.76403	0.00570925	0.00901793	RP11-458F8.1	up	DF06_6
358.918	1.38464	0.121243	11.4204	3.30665156912366e-30	2.78598454908201e-29	MAP3K12	up	DF06_6
40.7408	1.38416	0.257301	5.37954	7.46772548802394e-08	1.93325744879642e-07	RP1-179N16.6	up	DF06_6
14.4248	1.38379	0.398139	3.47565	0.000509613	0.000920115	HLA-DRB5	up	DF06_6
942.596	1.38308	0.0731222	18.9146	8.65246430676999e-80	3.24444879044743e-78	FN1	up	DF06_6
8.42245	1.38125	0.573678	2.4077	0.0160531	0.0238249	L1CAM	up	DF06_6
29.8503	1.37976	0.269778	5.11444	3.1466911244698e-07	7.71745963230125e-07	RP6-109B7.3	up	DF06_6
38.3513	1.37883	0.269436	5.11748	3.09647823733171e-07	7.60337485322976e-07	PPM1N	up	DF06_6
31.5993	1.37874	0.287178	4.80099	1.57882323756149e-06	3.63619254600893e-06	XXbac-BPGBPG55C20.2	up	DF06_6
10.261	1.37781	0.469556	2.93429	0.00334313	0.00544975	AC007292.1	up	DF06_6
425.122	1.37655	0.0899101	15.3103	6.52987773873939e-53	1.2008136597715e-51	CDH1	up	DF06_6
1349.39	1.37632	0.13148	10.4679	1.21258563495746e-25	8.46751724430287e-25	CSAD	up	DF06_6
70.2622	1.37257	0.262485	5.22912	1.70323300964211e-07	4.27933207221021e-07	RP11-234A1.1	up	DF06_6
1463.22	1.37245	0.134638	10.1936	2.11737531604655e-24	1.39405977026769e-23	CPNE7	up	DF06_6
64.5156	1.37169	0.27582	4.97313	6.58800686954043e-07	1.57288527465615e-06	MASP2	up	DF06_6
676.04	1.37037	0.153325	8.93767	3.97458329167346e-19	2.06457520984149e-18	RNF207	up	DF06_6
82.0356	1.36873	0.229424	5.96594	2.43225129588887e-09	7.02829347973186e-09	AC104532.4	up	DF06_6
49.899	1.36819	0.229509	5.96137	2.50138087973621e-09	7.22515211380575e-09	SCGB2A2	up	DF06_6
22.4428	1.36774	0.365273	3.74443	0.000180805	0.000342418	CTD-2561B21.5	up	DF06_6
7.48133	1.36656	0.602618	2.2677	0.0233472	0.0337358	RP11-120D5.1	up	DF06_6
30.9679	1.36584	0.295583	4.62083	3.82207912054747e-06	8.51262447900433e-06	RP11-439E19.10	up	DF06_6
22.6439	1.36472	0.400081	3.41111	0.000647001	0.00115313	SYT8	up	DF06_6
85.6458	1.36296	0.189773	7.18204	6.86808543364254e-13	2.53508234193845e-12	RP11-175P13.3	up	DF06_6
2769.4	1.35969	0.081369	16.7102	1.10540418153961e-62	2.68410030522579e-61	RARRES1	up	DF06_6
9.43689	1.35822	0.566809	2.39626	0.0165633	0.0245264	MTND5P11	up	DF06_6
16.7778	1.35755	0.389199	3.48807	0.000486529	0.000880092	MT-TC	up	DF06_6
7.95651	1.35729	0.615155	2.20641	0.0273552	0.0390259	STAG3L5P-PVRIG2P-PILRB	up	DF06_6
141.995	1.35728	0.146954	9.23608	2.55682605245662e-20	1.39877425263385e-19	HCN3	up	DF06_6
11.4749	1.35593	0.490881	2.76224	0.00574068	0.00906559	SLC17A9	up	DF06_6
384.132	1.35561	0.172349	7.86549	3.67656058229132e-15	1.54340512607617e-14	TRIM46	up	DF06_6
25.8958	1.35533	0.274887	4.93051	8.20143038517104e-07	1.93816504375641e-06	CYP4B1	up	DF06_6
953.725	1.35508	0.132121	10.2563	1.10845960222033e-24	7.38921750572708e-24	D2HGDH	up	DF06_6
16780.1	1.35489	0.198344	6.83101	8.43185376536629e-12	2.90177491318139e-11	MT-ATP8	up	DF06_6
12.5784	1.35089	0.424692	3.18086	0.00146838	0.00250275	SVOPL	up	DF06_6
218987	1.34831	0.15721	8.57648	9.78193539223079e-18	4.7270542533534e-17	MT-ND5	up	DF06_6
9.11649	1.34786	0.549275	2.4539	0.0141318	0.0211412	FAM157B	up	DF06_6
6.58025	1.34709	0.556943	2.41873	0.0155747	0.0231722	TMC1	up	DF06_6
95.5216	1.34664	0.161631	8.33159	7.97640049940768e-17	3.67291943687148e-16	CCSER1	up	DF06_6
9.99886	1.34607	0.523368	2.57195	0.0101128	0.0154203	FTH1P8	up	DF06_6
10.2399	1.34399	0.48961	2.74503	0.0060506	0.00952159	ZP1	up	DF06_6
29.9277	1.34155	0.32887	4.07927	4.51777792832779e-05	9.09429391723637e-05	AC005253.2	up	DF06_6
21.0445	1.34104	0.327454	4.09534	4.21550634134629e-05	8.50961388042132e-05	AKR7L	up	DF06_6
17.5152	1.3396	0.37574	3.56523	0.000363542	0.000666154	RP11-50C13.1	up	DF06_6
9.77763	1.33856	0.515483	2.5967	0.0094123	0.0143933	AC069257.8	up	DF06_6
7.10004	1.3377	0.59321	2.25503	0.0241316	0.0347891	RP5-966M1.6	up	DF06_6
340.084	1.33681	0.109467	12.212	2.68134430983086e-34	2.62644059301052e-33	HIATL2	up	DF06_6
43.7583	1.33663	0.271045	4.93139	8.16447807775215e-07	1.92974917665058e-06	WDFY3-AS2	up	DF06_6
9.00558	1.33632	0.519075	2.57444	0.0100404	0.0153164	RP11-34P13.15	up	DF06_6
19.4513	1.33556	0.360645	3.70325	0.000212852	0.000399747	CTC-510F12.2	up	DF06_6
15.5739	1.33512	0.406608	3.28355	0.00102508	0.00178025	MIR3176	up	DF06_6
13.0263	1.33441	0.515259	2.58978	0.00960361	0.0146781	RP5-857K21.7	up	DF06_6
9.90116	1.3327	0.511809	2.60391	0.00921676	0.0141186	C11orf35	up	DF06_6
544.052	1.33181	0.0910552	14.6264	1.90564355538152e-48	3.07616160918593e-47	ASIC1	up	DF06_6
431.532	1.32978	0.078538	16.9317	2.62789258042532e-64	6.6036693308105e-63	HHIPL2	up	DF06_6
9.57925	1.32812	0.568753	2.33514	0.0195363	0.0285993	C2orf88	up	DF06_6
24.0581	1.32673	0.314888	4.21335	2.51606331834259e-05	5.18814201930617e-05	CTB-175E5.7	up	DF06_6
100.285	1.32665	0.219256	6.05069	1.44222884663612e-09	4.23475874581854e-09	AC006978.6	up	DF06_6
220.924	1.32616	0.257433	5.15148	2.5844294799237e-07	6.39731821925758e-07	HMGN5	up	DF06_6
91.3002	1.32549	0.191052	6.93784	3.98130002813197e-12	1.39957859143243e-11	PRSS53	up	DF06_6
793.121	1.32485	0.0885089	14.9686	1.17857237188682e-50	2.00594132184378e-49	PPP1R12B	up	DF06_6
331.096	1.32421	0.121787	10.8732	1.5468262688539e-27	1.17517455410664e-26	NR6A1	up	DF06_6
161.93	1.32301	0.19291	6.8582	6.97329903446816e-12	2.41540853493642e-11	LIME1	up	DF06_6
827.665	1.32234	0.141562	9.34101	9.54181311148575e-21	5.34809525077008e-20	ATHL1	up	DF06_6
12.0609	1.32114	0.423216	3.12166	0.00179834	0.00303682	SLC18B1	up	DF06_6
1120.23	1.31801	0.147465	8.93774	3.97207833510723e-19	2.06401861953118e-18	UBE2G2	up	DF06_6
13.188	1.31657	0.43595	3.02001	0.0025277	0.0041859	AC000078.5	up	DF06_6
111.147	1.31451	0.180163	7.2962	2.95997942136232e-13	1.1186546899789e-12	SLC34A3	up	DF06_6
49.0431	1.31434	0.244689	5.37148	7.80950849899526e-08	2.01774830211794e-07	MUC19	up	DF06_6
3617.23	1.3143	0.133201	9.86705	5.78411882695724e-23	3.58217320384332e-22	NRBP2	up	DF06_6
10.4721	1.31157	0.536547	2.44447	0.0145065	0.0216703	PROX2	up	DF06_6
6.85175	1.30913	0.62016	2.11095	0.0347769	0.048773	RP4-614O4.11	up	DF06_6
18.3405	1.30764	0.364627	3.58624	0.000335484	0.000617412	AP000438.2	up	DF06_6
44.1579	1.30557	0.265746	4.91286	8.97583192713079e-07	2.1104344206198e-06	ANKRD24	up	DF06_6
58.5392	1.30404	0.261449	4.98773	6.10933671831655e-07	1.46345598747363e-06	C9orf139	up	DF06_6
21.2175	1.30355	0.368313	3.53925	0.000401262	0.000732012	RP1-261D10.2	up	DF06_6
10.8947	1.30341	0.461015	2.82726	0.00469486	0.00751292	ARR3	up	DF06_6
20.2115	1.30216	0.465085	2.79983	0.00511302	0.00813416	ALMS1-IT1	up	DF06_6
17.2886	1.30203	0.379632	3.4297	0.000604245	0.00108074	CDHR2	up	DF06_6
7.64149	1.3018	0.533542	2.43991	0.0146908	0.0219273	RP11-445H22.4	up	DF06_6
206.998	1.30054	0.163913	7.93437	2.1156266008304e-15	9.00736470294408e-15	ARHGEF25	up	DF06_6
124.949	1.30005	0.201229	6.46055	1.04320518052386e-10	3.33357998099492e-10	ICAM5	up	DF06_6
82.0759	1.29929	0.19872	6.53828	6.22321299177104e-11	2.02184214504764e-10	LINC00894	up	DF06_6
9.97486	1.29897	0.471961	2.75228	0.00591823	0.00932858	PKD1P5	up	DF06_6
7.71206	1.29807	0.607729	2.13593	0.0326853	0.0460431	PPP4R1L	up	DF06_6
11.7707	1.2951	0.497187	2.60485	0.00919134	0.0140839	RP11-73M18.6	up	DF06_6
14.5187	1.29507	0.45623	2.83863	0.00453075	0.00726403	CACNB2	up	DF06_6
163051	1.29443	0.138379	9.35421	8.42244707942021e-21	4.72806298232248e-20	MT-ND2	up	DF06_6
4750.34	1.29393	0.157494	8.21574	2.1086643386642e-16	9.48240406384318e-16	KIFC2	up	DF06_6
136.255	1.29261	0.18224	7.09291	1.31325372071973e-12	4.75951178571443e-12	CCDC7	up	DF06_6
1186.15	1.29152	0.155669	8.2966	1.07135687330794e-16	4.89729130754316e-16	MXRA8	up	DF06_6
8.43439	1.29139	0.499532	2.58521	0.00973208	0.0148634	HPD	up	DF06_6
38.4833	1.29115	0.253568	5.09193	3.54430922142328e-07	8.6616613169168e-07	ABCC11	up	DF06_6
2328.01	1.29033	0.0970648	13.2935	2.52394827292585e-40	3.09559890816519e-39	IGFBP4	up	DF06_6
46.202	1.28944	0.224131	5.75307	8.7637260691042e-09	2.43138519593509e-08	HSF2BP	up	DF06_6
36.1613	1.28927	0.251225	5.13196	2.86743728924945e-07	7.0723243453071e-07	ADAM22	up	DF06_6
10.983	1.28883	0.450602	2.86024	0.00423315	0.00681955	CD36	up	DF06_6
73.7696	1.28789	0.186383	6.9099	4.84984925291734e-12	1.69909925529822e-11	STAC3	up	DF06_6
9.51807	1.28769	0.556682	2.31314	0.0207148	0.0301945	RRH	up	DF06_6
13.2611	1.28765	0.428759	3.00321	0.00267151	0.00441187	HSD17B1	up	DF06_6
337.508	1.28759	0.133553	9.64106	5.36318770153999e-22	3.19241586252478e-21	CCDC159	up	DF06_6
8.64796	1.28698	0.490509	2.62376	0.00869648	0.0133597	CELF3	up	DF06_6
356.713	1.28611	0.194431	6.61475	3.72191398756823e-11	1.22748143625733e-10	CTD-2017D11.1	up	DF06_6
8.3784	1.28448	0.510561	2.51583	0.0118753	0.0179463	RFTN2	up	DF06_6
29.2951	1.28402	0.313585	4.09464	4.22828938238891e-05	8.53422186950068e-05	CTD-2521M24.5	up	DF06_6
25.8591	1.28386	0.289032	4.44192	8.9159205671659e-06	1.92503134272937e-05	ITGB1BP2	up	DF06_6
28.0522	1.28298	0.305899	4.19412	2.73935032375968e-05	5.63242971752329e-05	RP11-599J14.2	up	DF06_6
42.1939	1.2815	0.256837	4.98953	6.05264709214405e-07	1.4501175620596e-06	ADAMTSL4	up	DF06_6
8.60912	1.28102	0.516876	2.47839	0.0131978	0.0198242	RP11-438L19.1	up	DF06_6
480.446	1.28096	0.140477	9.11868	7.6045767739197e-20	4.05549262843221e-19	FER1L4	up	DF06_6
323.607	1.28089	0.120697	10.6124	2.61007956294998e-26	1.8942810295825e-25	MIR600HG	up	DF06_6
40.7953	1.28015	0.26091	4.90648	9.27262103275611e-07	2.17737231328531e-06	IGFBP6	up	DF06_6
6.45667	1.27965	0.567379	2.25537	0.0241102	0.034765	LINC00865	up	DF06_6
955.107	1.27886	0.158126	8.08761	6.08488141765287e-16	2.67204048590374e-15	NEIL1	up	DF06_6
13.7599	1.27878	0.383149	3.33755	0.000845195	0.00148505	VWCE	up	DF06_6
101.723	1.27852	0.171785	7.44255	9.87585263736352e-14	3.84226971427715e-13	GATA3-AS1	up	DF06_6
98.4288	1.27794	0.187467	6.81688	9.30384857812093e-12	3.19423261030909e-11	MST1	up	DF06_6
35.253	1.27725	0.287637	4.4405	8.97488656772275e-06	1.93660110428053e-05	SERPINA1	up	DF06_6
18.0111	1.27571	0.378144	3.37361	0.00074189	0.00131234	AC018359.1	up	DF06_6
13.8308	1.27534	0.463531	2.75136	0.00593487	0.00935276	CTD-3051D23.1	up	DF06_6
7.22199	1.27524	0.593434	2.14892	0.0316409	0.0446708	HAPLN3	up	DF06_6
406.763	1.27426	0.164569	7.743	9.71001168620971e-15	3.97991626159219e-14	JMJD7-PLA2G4B	up	DF06_6
584.198	1.27371	0.163782	7.77686	7.43483104357029e-15	3.07009269275505e-14	C12orf57	up	DF06_6
842.95	1.27219	0.139144	9.14299	6.07500953414943e-20	3.25787941460773e-19	MYO15B	up	DF06_6
25.6196	1.27072	0.312235	4.06974	4.70660206889447e-05	9.45457075753509e-05	AC004158.2	up	DF06_6
157.215	1.27024	0.190064	6.68321	2.33767908763299e-11	7.8297839457612e-11	SCNN1D	up	DF06_6
21.8931	1.26966	0.381714	3.32621	0.000880369	0.00154365	RP11-260M2.1	up	DF06_6
459088	1.26941	0.122763	10.3403	4.62856650579769e-25	3.14668220571204e-24	MT-CO1	up	DF06_6
622.241	1.26854	0.0857431	14.7947	1.58472311277035e-49	2.61379474235741e-48	AZGP1	up	DF06_6
66.2233	1.26804	0.188634	6.72221	1.78990389039956e-11	6.04428379874841e-11	FBXL2	up	DF06_6
33.5695	1.26643	0.275658	4.5942	4.34419013681691e-06	9.61450872733273e-06	RP11-390F4.3	up	DF06_6
7.25803	1.26514	0.50718	2.49445	0.0126152	0.0190007	AC007566.10	up	DF06_6
11.4675	1.26427	0.472731	2.67439	0.00748655	0.0116112	RP11-156E8.1	up	DF06_6
23.7872	1.26384	0.331849	3.80848	0.000139822	0.000267762	SLC22A31	up	DF06_6
42.1304	1.26358	0.256196	4.9321	8.13500846991725e-07	1.92309944111539e-06	RP11-252A24.2	up	DF06_6
27.7238	1.26242	0.271962	4.64189	3.45238524118279e-06	7.72028188970197e-06	AC034220.3	up	DF06_6
8.36691	1.26161	0.547773	2.30316	0.0212699	0.0309515	C4A	up	DF06_6
32.8292	1.26113	0.281612	4.47824	7.52615438787537e-06	1.63477292247726e-05	CTC-429P9.3	up	DF06_6
164.408	1.26093	0.199705	6.31396	2.71989030492185e-10	8.43863402296266e-10	SEC31B	up	DF06_6
8.53093	1.26026	0.579707	2.17396	0.0297082	0.0421239	RP11-589P10.5	up	DF06_6
15.4486	1.2602	0.365089	3.45176	0.000556933	0.00100191	MAL	up	DF06_6
213.109	1.25995	0.140625	8.95966	3.25690469772849e-19	1.69975247345388e-18	FBN3	up	DF06_6
451.462	1.2591	0.13813	9.11532	7.8435591560282e-20	4.17675326507582e-19	ARHGAP40	up	DF06_6
7.71894	1.25837	0.539203	2.33376	0.0196085	0.0286993	CTD-2044J15.1	up	DF06_6
3190.06	1.25834	0.128753	9.77328	1.46625743862047e-22	8.94224517522072e-22	PLXNB1	up	DF06_6
216.921	1.25729	0.149201	8.42684	3.55114739293875e-17	1.66611180550424e-16	ATP2A1	up	DF06_6
1693.59	1.25703	0.117886	10.6631	1.51453815917935e-26	1.10981348366531e-25	EBF4	up	DF06_6
222.058	1.2566	0.112864	11.1338	8.59231005533482e-29	6.8963585555611e-28	CDH3	up	DF06_6
870.598	1.2556	0.0963545	13.031	8.14892388062594e-39	9.4321828743676e-38	SLC5A8	up	DF06_6
2539.4	1.255	0.0873713	14.364	8.70274613502026e-47	1.31767446475454e-45	ADAM9	up	DF06_6
53.4995	1.25408	0.229549	5.46324	4.67531351112379e-08	1.22734438006694e-07	GBAP1	up	DF06_6
1863.75	1.25399	0.0808402	15.512	2.87716499840181e-54	5.50176611048974e-53	CD44	up	DF06_6
9.50234	1.25325	0.544068	2.30348	0.021252	0.0309318	RP11-459E5.1	up	DF06_6
4379.49	1.25155	0.0565403	22.1355	1.43924534416455e-108	1.01586733875615e-106	CTSB	up	DF06_6
8.30689	1.25073	0.510514	2.44995	0.0142876	0.0213632	IGFLR1	up	DF06_6
44.4931	1.2506	0.233159	5.36372	8.15273883449996e-08	2.10378649602088e-07	GTF2H2B	up	DF06_6
11.1519	1.25046	0.437564	2.85779	0.00426607	0.00687104	C1orf170	up	DF06_6
24.3776	1.24962	0.307998	4.05723	4.96592314158745e-05	9.95327496042841e-05	RP5-1085F17.3	up	DF06_6
1160.44	1.24931	0.160357	7.79082	6.65780689979096e-15	2.75714010785418e-14	PAQR6	up	DF06_6
21.331	1.24875	0.318786	3.91721	8.9579526125463e-05	0.000175181	TEN1-CDK3	up	DF06_6
12.7961	1.24856	0.412157	3.02932	0.00245108	0.00406836	TPI1P1	up	DF06_6
16.0517	1.24799	0.399196	3.12627	0.0017704	0.00299132	URAHP	up	DF06_6
48.7624	1.24643	0.254596	4.89572	9.79448936186214e-07	2.29729357096356e-06	BRSK1	up	DF06_6
295.104	1.24584	0.133058	9.36312	7.7414085050017e-21	4.35084079092582e-20	SHPRH	up	DF06_6
2541.28	1.24556	0.0889513	14.0027	1.50096740966277e-44	2.15049052057057e-43	IL13RA1	up	DF06_6
450.27	1.24352	0.141558	8.78454	1.57004715436491e-18	7.89354363676687e-18	PLEKHH2	up	DF06_6
9.19328	1.24293	0.541434	2.29563	0.021697	0.0315347	RP11-344N10.5	up	DF06_6
241.782	1.24282	0.143583	8.65575	4.8966065165955e-18	2.39980385406598e-17	RP11-334C17.5	up	DF06_6
8.66369	1.24275	0.53954	2.30336	0.0212588	0.0309385	TTYH1	up	DF06_6
86.591	1.24161	0.182994	6.78496	1.16115789107079e-11	3.96666962598536e-11	RP4-800G7.2	up	DF06_6
10.0203	1.23964	0.476883	2.59946	0.00933711	0.014289	ORM1	up	DF06_6
112.236	1.23872	0.185078	6.69294	2.1872546094716e-11	7.34132380461109e-11	RP4-717I23.3	up	DF06_6
33.212	1.23671	0.273215	4.52651	5.99651908868255e-06	1.31321487996867e-05	CLDN9	up	DF06_6
4902.46	1.23658	0.106386	11.6236	3.12736110981233e-31	2.74077130981058e-30	MROH1	up	DF06_6
67.8793	1.23252	0.250735	4.91563	8.84971004297871e-07	2.08248038746283e-06	SAP30L-AS1	up	DF06_6
10.0161	1.23152	0.574638	2.14312	0.0321035	0.0452839	RNU6-118P	up	DF06_6
4503.02	1.23097	0.1539	7.99853	1.25913240110741e-15	5.43472645190215e-15	MTND2P28	up	DF06_6
26964.3	1.23032	0.136493	9.01376	1.99108126748123e-19	1.0467170197321e-18	MT-ND3	up	DF06_6
228.943	1.23021	0.115385	10.6617	1.5369581538788e-26	1.12566940273147e-25	ITGB6	up	DF06_6
23.9563	1.22992	0.331463	3.71057	0.000206793	0.000389027	KIF9-AS1	up	DF06_6
123.922	1.2296	0.211144	5.8235	5.76269806194013e-09	1.62064627722414e-08	INHA	up	DF06_6
20.6774	1.22934	0.332221	3.70036	0.00021529	0.000404115	RP13-638C3.3	up	DF06_6
253.567	1.22749	0.266626	4.60379	4.14864698690677e-06	9.20153542274653e-06	NBEAL1	up	DF06_6
278.498	1.22668	0.124379	9.86244	6.05598707041299e-23	3.74732092079401e-22	PHC1	up	DF06_6
384.365	1.22636	0.149492	8.20351	2.33477807927614e-16	1.04665222800427e-15	SLC25A16	up	DF06_6
200.555	1.22596	0.148655	8.24702	1.62394896178817e-16	7.35322047194586e-16	C20orf96	up	DF06_6
32.6857	1.22554	0.28962	4.23156	2.32077546948876e-05	4.80127097488056e-05	GRIN2C	up	DF06_6
234.812	1.22247	0.175155	6.97935	2.96556107924706e-12	1.05019955681452e-11	ANKRD30B	up	DF06_6
5582.66	1.22211	0.0986507	12.3883	3.02466511278553e-35	3.07354643323916e-34	TLE2	up	DF06_6
18.1828	1.22161	0.357009	3.4218	0.000622088	0.00111162	NRP2	up	DF06_6
1977.15	1.22154	0.117706	10.3779	3.12528998381275e-25	2.14188721927272e-24	AHSA2	up	DF06_6
8491.33	1.22111	0.105944	11.526	9.754618655912e-31	8.36052107300458e-30	ITGB1	up	DF06_6
131.741	1.21951	0.139327	8.75286	2.08018000524907e-18	1.03893554962127e-17	SLC35E2	up	DF06_6
31.2927	1.21798	0.347452	3.50548	0.00045579	0.000826981	CTC-360G5.1	up	DF06_6
491.828	1.2171	0.106549	11.423	3.21066510461818e-30	2.70669595090148e-29	ATP8A1	up	DF06_6
7.70463	1.21644	0.569922	2.1344	0.0328103	0.0462039	ZC3H12B	up	DF06_6
314.947	1.21583	0.15345	7.92331	2.31266118797931e-15	9.81432609658536e-15	SYNGAP1	up	DF06_6
1246.94	1.21553	0.145597	8.34857	6.90932066543374e-17	3.18971812316705e-16	B4GALNT4	up	DF06_6
98.2032	1.21477	0.15277	7.9516	1.84115207737891e-15	7.86902604991954e-15	SLC23A1	up	DF06_6
6.72564	1.21462	0.577857	2.10193	0.0355591	0.0497828	L3MBTL3	up	DF06_6
63.9755	1.21425	0.205017	5.92266	3.16784686440912e-09	9.08461003796594e-09	TPT1-AS1	up	DF06_6
369.053	1.21411	0.166675	7.28429	3.23373218347939e-13	1.21827602590057e-12	REC8	up	DF06_6
5901.92	1.21407	0.0466944	26.0004	4.90485282152051e-149	8.21220648570626e-147	KIAA1324	up	DF06_6
21.8979	1.21404	0.378612	3.20656	0.00134334	0.00229888	RP11-54O7.16	up	DF06_6
350.877	1.2135	0.112922	10.7464	6.16179574387184e-27	4.59946588470765e-26	PON3	up	DF06_6
28.1864	1.21316	0.336183	3.60863	0.00030782	0.000569193	RN7SL689P	up	DF06_6
2332.32	1.21185	0.0666071	18.194	5.75600961622091e-74	1.86668428972894e-72	SENP5	up	DF06_6
13.4693	1.21086	0.412851	2.93292	0.00335785	0.0054719	BTBD19	up	DF06_6
591.117	1.21064	0.0966202	12.5299	5.12131763659263e-36	5.3630438290398e-35	SNED1	up	DF06_6
7.06484	1.21056	0.53017	2.28334	0.0224101	0.032475	RP11-378A13.1	up	DF06_6
7392.15	1.2101	0.1596	7.58212	3.39943755084869e-14	1.35403876333804e-13	RHPN1	up	DF06_6
587.186	1.21002	0.119282	10.1442	3.51661959330891e-24	2.29432739121228e-23	P4HA1	up	DF06_6
88.6253	1.20974	0.313702	3.85633	0.000115101	0.000222163	RPL37P2	up	DF06_6
48.2653	1.20887	0.244661	4.941	7.77240242165458e-07	1.83949412342874e-06	NOS3	up	DF06_6
23.2597	1.20846	0.347652	3.47606	0.000508838	0.000918946	ARHGAP11B	up	DF06_6
43.8675	1.20827	0.236044	5.11884	3.07413644329279e-07	7.55237854410047e-07	AC138035.2	up	DF06_6
168.214	1.20825	0.121546	9.94064	2.77034857375146e-23	1.73586810763478e-22	CCL22	up	DF06_6
44.7241	1.20745	0.247012	4.88823	1.01746592939899e-06	2.38413212651196e-06	DAPK2	up	DF06_6
129.3	1.20493	0.139969	8.60855	7.39891000847326e-18	3.59678950749515e-17	PIK3IP1	up	DF06_6
38.9811	1.20443	0.258501	4.65931	3.17272687845975e-06	7.11701111122324e-06	RP11-122K13.12	up	DF06_6
49.6125	1.20412	0.253757	4.74514	2.0835915949819e-06	4.74859692563221e-06	RP11-274B21.1	up	DF06_6
10.9035	1.20402	0.476944	2.52444	0.0115883	0.0175403	RP11-161H23.9	up	DF06_6
108.702	1.20388	0.175392	6.86393	6.6993211536689e-12	2.32330263226586e-11	CTA-228A9.3	up	DF06_6
1717.33	1.2038	0.0836075	14.3983	5.30644017620715e-47	8.10073963412081e-46	FAM122B	up	DF06_6
259.734	1.2038	0.168346	7.15074	8.63102556035761e-13	3.16390369255573e-12	RP11-473M20.7	up	DF06_6
322.194	1.20374	0.140457	8.57016	1.03342913604867e-17	4.98838287963956e-17	TSPAN4	up	DF06_6
286.798	1.20306	0.159958	7.52112	5.43081468143153e-14	2.13948838845233e-13	HSF4	up	DF06_6
11.3314	1.20269	0.521029	2.30829	0.020983	0.0305525	CTC-236F12.4	up	DF06_6
7.87452	1.20122	0.545156	2.20345	0.0275628	0.0392948	FGF13-AS1	up	DF06_6
12645.4	1.2009	0.0875167	13.7219	7.50612865859566e-43	9.99821892276771e-42	PSAP	up	DF06_6
567.754	1.20029	0.0798526	15.0313	4.58207232843382e-51	7.88258774875968e-50	CEACAM1	up	DF06_6
66.1525	1.20028	0.183637	6.53617	6.31122863429272e-11	2.04951242907489e-10	PCP4L1	up	DF06_6
60897.7	1.19969	0.21541	5.56935	2.55697969731183e-08	6.84221346619458e-08	MT-ND6	up	DF06_6
143.268	1.19864	0.146742	8.16831	3.12730312165905e-16	1.39110403610654e-15	IL11RA	up	DF06_6
152.093	1.19837	0.188178	6.36826	1.91179459952362e-10	6.00784164961601e-10	CPLX1	up	DF06_6
13.363	1.19835	0.424522	2.82283	0.00476019	0.00760986	LRRC29	up	DF06_6
68.5961	1.19792	0.203317	5.89189	3.81810180622816e-09	1.08735854248179e-08	TNFRSF13C	up	DF06_6
11.7408	1.19708	0.439419	2.72422	0.00644531	0.0100964	NRADDP	up	DF06_6
23.1582	1.19666	0.315303	3.79528	0.000147476	0.00028182	RP11-304L19.1	up	DF06_6
16.3354	1.19632	0.384054	3.11499	0.00183953	0.00310265	AP001626.2	up	DF06_6
5630.36	1.19617	0.0944173	12.669	8.78361390762357e-37	9.4455008704908e-36	S100A16	up	DF06_6
14.0196	1.19549	0.415682	2.87598	0.00402771	0.00650096	SERPING1	up	DF06_6
318.624	1.19308	0.183071	6.51702	7.17183237395047e-11	2.31800705617313e-10	CCDC84	up	DF06_6
130.375	1.1927	0.145986	8.16998	3.08440317986233e-16	1.37371857057957e-15	C1RL-AS1	up	DF06_6
51.4083	1.19268	0.226014	5.27702	1.31300144905248e-07	3.33026384796665e-07	RP11-123K19.1	up	DF06_6
13031.9	1.19206	0.068809	17.3241	3.09354020962328e-67	8.45235018564814e-66	LCN2	up	DF06_6
159.505	1.19199	0.171041	6.96903	3.19124341617024e-12	1.12651909657846e-11	DFNB31	up	DF06_6
11.4297	1.19141	0.50531	2.35777	0.018385	0.0270322	VANGL2	up	DF06_6
64.7131	1.19105	0.195849	6.08145	1.19098238398747e-09	3.51701299159875e-09	PMEL	up	DF06_6
280.876	1.19094	0.124381	9.5749	1.01951585296635e-21	5.96263556736901e-21	CIB2	up	DF06_6
1853.81	1.19015	0.0815279	14.5981	2.88921875480725e-48	4.58675422827669e-47	ABCC3	up	DF06_6
19.8598	1.18747	0.34857	3.40669	0.000657559	0.00117108	SPATA6L	up	DF06_6
127.923	1.18711	0.14643	8.107	5.18843389079382e-16	2.2874543659994e-15	SCUBE2	up	DF06_6
28.8334	1.18696	0.277756	4.27339	1.92522171540803e-05	4.01408448887348e-05	NCKAP1L	up	DF06_6
29.8478	1.18682	0.268503	4.42012	9.86440860904599e-06	2.11806769403002e-05	ACAD11	up	DF06_6
180.199	1.18681	0.135106	8.7843	1.57343172542562e-18	7.90779874848287e-18	ANKS1B	up	DF06_6
13.9727	1.18593	0.478458	2.47866	0.0131877	0.0198132	AC011747.4	up	DF06_6
36.0082	1.18543	0.287149	4.12827	3.65495903182695e-05	7.42700467108048e-05	RP4-756H11.3	up	DF06_6
43.4745	1.1843	0.244871	4.83642	1.32196450782257e-06	3.0681764906733e-06	ADAMTS10	up	DF06_6
2356.33	1.18423	0.132945	8.90767	5.21180901463792e-19	2.69267448876109e-18	MAN2C1	up	DF06_6
75.1239	1.18367	0.231818	5.10601	3.29027116761773e-07	8.05861788442384e-07	FAM13A-AS1	up	DF06_6
241.383	1.18334	0.121987	9.7005	3.00023966128017e-22	1.8105805064029e-21	HSBP1L1	up	DF06_6
913.654	1.18254	0.132269	8.94042	3.87688400591987e-19	2.0167360116055e-18	EFCAB4A	up	DF06_6
41.1608	1.18217	0.246263	4.80041	1.58341478162292e-06	3.64618414210593e-06	CEACAM19	up	DF06_6
88.4108	1.18206	0.166576	7.0962	1.28234847072462e-12	4.65453381143528e-12	GNAZ	up	DF06_6
43.807	1.18159	0.270707	4.36483	1.27221156431289e-05	2.69867034686819e-05	CATSPER2P1	up	DF06_6
2209.08	1.18114	0.0912225	12.9479	2.41472625776727e-38	2.74208544050402e-37	LAMB2	up	DF06_6
37.2462	1.17946	0.308809	3.81938	0.000133789	0.000256788	PHC1P1	up	DF06_6
106.838	1.17939	0.179174	6.58237	4.63013676209903e-11	1.51970228487495e-10	MTMR3	up	DF06_6
144.456	1.17931	0.154617	7.62725	2.39811648766869e-14	9.65077677639506e-14	RP11-894P9.1	up	DF06_6
17.6569	1.17859	0.348765	3.37932	0.000726647	0.00128744	RPS18P9	up	DF06_6
25521	1.17665	0.0621386	18.936	5.76605853725009e-80	2.1848809704701e-78	CRABP2	up	DF06_6
4797.5	1.1766	0.118832	9.90139	4.1052102032396e-23	2.55559540494799e-22	CPD	up	DF06_6
681.464	1.17657	0.0975969	12.0554	1.81594305060841e-33	1.73393660382695e-32	NUPR1	up	DF06_6
21.8098	1.17571	0.302203	3.89047	0.00010005	0.000194495	PLIN1	up	DF06_6
9457.3	1.17568	0.0762823	15.4122	1.35459710934498e-53	2.55969078444336e-52	CLU	up	DF06_6
13.3829	1.17543	0.423519	2.77539	0.00551355	0.00873372	RP11-305L7.7	up	DF06_6
647.295	1.17466	0.0859513	13.6666	1.60815303481279e-42	2.10507232256995e-41	C1R	up	DF06_6
70.2042	1.17376	0.20486	5.72959	1.00673026873441e-08	2.7849969528351e-08	AP000347.2	up	DF06_6
241.213	1.17318	0.112952	10.3865	2.85667449018348e-25	1.96152865923471e-24	MB	up	DF06_6
158.228	1.17276	0.154913	7.57042	3.72019858045899e-14	1.47689934822247e-13	TNNC2	up	DF06_6
57.3457	1.17265	0.223445	5.24804	1.53726113277667e-07	3.87450079657819e-07	FAM227A	up	DF06_6
37.6112	1.16923	0.255601	4.57441	4.77560827809237e-06	1.05385415473183e-05	LA16c-390E6.4	up	DF06_6
493.339	1.16871	0.0821824	14.2209	6.797112450246e-46	1.00794667529446e-44	CPNE2	up	DF06_6
577.955	1.16836	0.0749876	15.5807	9.85057193023591e-55	1.92453711293714e-53	B3GALNT2	up	DF06_6
51.9865	1.16811	0.343315	3.40245	0.000667852	0.00118868	RP11-466H18.1	up	DF06_6
2033.06	1.16809	0.0882347	13.2385	5.25916981355857e-40	6.3529183007911e-39	SUMF1	up	DF06_6
168.881	1.16794	0.164391	7.10463	1.20644505533095e-12	4.38898492968934e-12	ATAT1	up	DF06_6
2875.86	1.16792	0.0767231	15.2226	2.50551000982666e-52	4.49275699022342e-51	APOD	up	DF06_6
635.042	1.16696	0.0945017	12.3486	4.95623624418994e-35	4.99054864895741e-34	NOMO2	up	DF06_6
602.747	1.16672	0.222033	5.2547	1.48264646034068e-07	3.73881372722338e-07	TFF3	up	DF06_6
806.753	1.1666	0.147103	7.93052	2.18224116264703e-15	9.2827446088492e-15	DOC2A	up	DF06_6
283.28	1.16557	0.116383	10.015	1.31011173709303e-23	8.33228750106117e-23	P2RX2	up	DF06_6
1990.68	1.16504	0.0760169	15.326	5.12207844122985e-53	9.47979530530445e-52	NOMO1	up	DF06_6
20.8519	1.16438	0.340772	3.41687	0.000633445	0.00113051	KB-1562D12.1	up	DF06_6
43.3525	1.16367	0.248003	4.69218	2.70311489521095e-06	6.10160705065723e-06	LAMB3	up	DF06_6
91.5274	1.16041	0.197105	5.88726	3.92645168572065e-09	1.11644900913688e-08	CEACAM5	up	DF06_6
2575.38	1.16019	0.100401	11.5557	6.91222160355001e-31	5.95269610463616e-30	GPCPD1	up	DF06_6
1317.61	1.16019	0.118758	9.76941	1.52338236586922e-22	9.28669885103765e-22	CACNB3	up	DF06_6
14.9175	1.16006	0.483334	2.40012	0.0163895	0.0242866	AC004453.8	up	DF06_6
1652.96	1.15874	0.10339	11.2075	3.74472370567137e-29	3.03434308598549e-28	YBX2	up	DF06_6
704.323	1.15859	0.108222	10.7057	9.57053117478149e-27	7.07423400337159e-26	GRIN1	up	DF06_6
66.7911	1.15853	0.225383	5.14029	2.74321556479633e-07	6.77522485720452e-07	SLC9A5	up	DF06_6
345.707	1.15799	0.100161	11.5613	6.47009443568551e-31	5.58195864466361e-30	MYL6B	up	DF06_6
708.876	1.15743	0.0970519	11.9259	8.66996849015847e-33	8.06452689210541e-32	CCDC136	up	DF06_6
247.802	1.15742	0.122601	9.44056	3.70807590873398e-21	2.12127870519907e-20	FKBP14	up	DF06_6
9.04024	1.15677	0.548939	2.10728	0.0350936	0.0491837	MROH8	up	DF06_6
10.1276	1.15667	0.428229	2.70105	0.0069122	0.0107808	RP11-345J4.8	up	DF06_6
18.6663	1.1563	0.367193	3.14903	0.00163813	0.00277826	SPDYE1	up	DF06_6
65.5117	1.15629	0.17634	6.55715	5.48443404426557e-11	1.79030527779143e-10	TSPAN1	up	DF06_6
4455.52	1.15608	0.103108	11.2124	3.54593395929112e-29	2.87488193017077e-28	CLSTN2	up	DF06_6
36.6696	1.15608	0.301985	3.82827	0.000129046	0.000248048	RP11-958N24.1	up	DF06_6
135503	1.15582	0.143943	8.02971	9.77061838370389e-16	4.23373861290858e-15	MT-ATP6	up	DF06_6
368.246	1.15551	0.237083	4.87385	1.09444819582593e-06	2.55619782184876e-06	STAG3L5P	up	DF06_6
533.132	1.15519	0.0780464	14.8013	1.43576020785577e-49	2.37353745498453e-48	C11orf80	up	DF06_6
10.7837	1.15484	0.424052	2.72336	0.00646226	0.0101207	RP11-415J8.7	up	DF06_6
15.3917	1.15476	0.375523	3.07507	0.00210452	0.00352524	AC073283.4	up	DF06_6
16.5272	1.15427	0.512442	2.2525	0.0242909	0.0350045	RP11-29G8.3	up	DF06_6
207.205	1.15389	0.137777	8.37503	5.52081732899937e-17	2.56185139285407e-16	LINC00174	up	DF06_6
797.191	1.15361	0.0789876	14.605	2.61105889731312e-48	4.1635256990489e-47	SCPEP1	up	DF06_6
2827.73	1.15289	0.056183	20.5204	1.41688677664152e-93	7.39193938292072e-92	CHD3	up	DF06_6
18.3805	1.15287	0.363374	3.17268	0.00151037	0.00257005	MST1L	up	DF06_6
35.0063	1.15165	0.281589	4.08983	4.31683405876947e-05	8.70927471097402e-05	PNMT	up	DF06_6
15.649	1.1515	0.399907	2.87941	0.00398421	0.00643435	SLC25A41	up	DF06_6
161.159	1.15085	0.154163	7.46517	8.31946141983033e-14	3.24639363100642e-13	PI4KAP2	up	DF06_6
14.3198	1.1507	0.40267	2.85767	0.00426763	0.00687279	COX5BP6	up	DF06_6
8203.36	1.14953	0.0799953	14.37	7.98650778943358e-47	1.21177793108592e-45	LMAN2	up	DF06_6
2860.34	1.14927	0.0852892	13.475	2.19567858617022e-41	2.79536480656631e-40	CD74	up	DF06_6
272.112	1.149	0.124707	9.21362	3.15309034432414e-20	1.71390516677702e-19	SLC27A1	up	DF06_6
64.5414	1.14834	0.227543	5.0467	4.49505939995696e-07	1.09073745028615e-06	RP11-1277A3.2	up	DF06_6
466.956	1.14761	0.134321	8.54379	1.29884927366757e-17	6.23820236542342e-17	AHI1	up	DF06_6
34734.2	1.14716	0.0969138	11.8369	2.51520831407995e-32	2.30092023598712e-31	MT-RNR1	up	DF06_6
11.7435	1.14708	0.512482	2.23828	0.0252025	0.0362456	RP11-426L16.3	up	DF06_6
9.55523	1.14695	0.490574	2.33797	0.0193886	0.0283976	KCNN3	up	DF06_6
163129	1.14601	0.160252	7.15127	8.59761073266029e-13	3.15245726864211e-12	MT-ND1	up	DF06_6
402.853	1.14489	0.10931	10.4738	1.13977014885937e-25	7.9745142728018e-25	NOMO3	up	DF06_6
1074.13	1.14487	0.122871	9.31761	1.18988045142906e-20	6.63558815651705e-20	SULT1A1	up	DF06_6
11683.1	1.14477	0.126133	9.07586	1.12785765715801e-19	5.97498984746804e-19	ATP5E	up	DF06_6
8.0885	1.14457	0.532208	2.1506	0.0315075	0.0445122	PLAT	up	DF06_6
183.583	1.14376	0.191354	5.97721	2.26996921678769e-09	6.57783995824631e-09	ADAMTS13	up	DF06_6
43.0057	1.14317	0.379997	3.00837	0.00262649	0.0043425	RP11-543P15.1	up	DF06_6
1058.66	1.14255	0.0735219	15.5403	1.85082240292576e-54	3.57718010466148e-53	SEL1L3	up	DF06_6
219.512	1.14217	0.147168	7.76096	8.42881078081383e-15	3.46563239385889e-14	LRP5L	up	DF06_6
18.766	1.14169	0.38245	2.98521	0.00283386	0.00466447	RP11-439E19.3	up	DF06_6
170.608	1.14156	0.182809	6.24454	4.25049566419409e-10	1.30191208399767e-09	SRPK3	up	DF06_6
16.2299	1.1415	0.36286	3.14583	0.00165619	0.0028069	SLC23A3	up	DF06_6
19.7368	1.14073	0.383328	2.97586	0.00292166	0.00479857	CD160	up	DF06_6
75.005	1.14064	0.215947	5.28206	1.27737629282274e-07	3.24504961897576e-07	CARNS1	up	DF06_6
26.7675	1.1406	0.3102	3.67698	0.000236016	0.000441006	RP11-715J22.2	up	DF06_6
31.0884	1.14011	0.333323	3.42044	0.000625193	0.00111648	RP3-402G11.28	up	DF06_6
200186	1.13923	0.134021	8.50039	1.88957631165478e-17	9.00033387744532e-17	MT-CO2	up	DF06_6
83.5153	1.13868	0.200373	5.6828	1.32508085402108e-08	3.63702615650962e-08	TMC8	up	DF06_6
11.87	1.1386	0.464611	2.45065	0.01426	0.021324	TNFRSF14	up	DF06_6
9864.25	1.13842	0.0826327	13.7769	3.51197398434853e-43	4.73048768948872e-42	NPNT	up	DF06_6
78.7979	1.13801	0.293684	3.87496	0.000106642	0.000206668	TATDN2P2	up	DF06_6
47.4008	1.13772	0.213009	5.3412	9.23321818517284e-08	2.37028184432704e-07	ITGA7	up	DF06_6
1487.61	1.13764	0.0733102	15.5181	2.61627275531758e-54	5.02289485384238e-53	MANBA	up	DF06_6
94.3669	1.13742	0.154015	7.38515	1.52285849977474e-13	5.85361439889389e-13	BPIFB1	up	DF06_6
4369.69	1.13741	0.0573276	19.8405	1.3322996502003e-87	5.95769647926526e-86	PXDN	up	DF06_6
47.8193	1.13716	0.249271	4.56193	5.06858271710282e-06	1.11730744861548e-05	SLC22A20	up	DF06_6
21915	1.13702	0.0986921	11.5209	1.03532683703247e-30	8.86833499490214e-30	BSG	up	DF06_6
19688	1.13702	0.127973	8.88485	6.40059173356949e-19	3.28680885776274e-18	MDK	up	DF06_6
344.346	1.13656	0.0933685	12.1729	4.33441461942252e-34	4.20560890195855e-33	SCUBE3	up	DF06_6
1623.99	1.13626	0.100039	11.3581	6.75707724915629e-30	5.59811020199088e-29	COL9A2	up	DF06_6
87.1825	1.1354	0.177651	6.39117	1.64617364073651e-10	5.1901147915404e-10	EFCAB4B	up	DF06_6
2479.46	1.13492	0.0555352	20.4361	7.98945757298062e-93	4.10857855690528e-91	FKBP9	up	DF06_6
3295.26	1.13449	0.103699	10.9402	7.40286598370929e-28	5.70020680745615e-27	CTSF	up	DF06_6
130.162	1.13439	0.156317	7.25698	3.95835030912628e-13	1.48543878293222e-12	CNTNAP1	up	DF06_6
488.274	1.13391	0.098349	11.5294	9.37617257813324e-31	8.04573950849467e-30	GALNS	up	DF06_6
16.9566	1.13374	0.388554	2.91785	0.00352452	0.00572987	RP11-167N5.5	up	DF06_6
15.9955	1.1337	0.340927	3.32535	0.000883087	0.00154766	RP11-420A23.1	up	DF06_6
13087.7	1.13351	0.0559736	20.2508	3.49737549553088e-91	1.71288128435882e-89	APLP2	up	DF06_6
13.6397	1.13345	0.482889	2.34723	0.0189134	0.0277382	MTND1P23	up	DF06_6
884.553	1.13251	0.118875	9.52695	1.61973760453159e-21	9.40048438841209e-21	UGGT2	up	DF06_6
216.301	1.13208	0.175889	6.43634	1.22386243915825e-10	3.89531283409364e-10	HLA-C	up	DF06_6
200.696	1.13165	0.125828	8.99366	2.39132073232694e-19	1.25300681312866e-18	BMP1	up	DF06_6
3853.53	1.13141	0.0726962	15.5636	1.28704071027901e-54	2.50433772801453e-53	PDIA6	up	DF06_6
16535	1.13141	0.0885889	12.7714	2.36748026605241e-37	2.61221060160067e-36	TP53I11	up	DF06_6
24397.3	1.13097	0.0476099	23.7549	9.78826426593316e-125	9.33385544140209e-123	APP	up	DF06_6
37.3	1.13092	0.356048	3.17633	0.00149152	0.00253978	ITGB1P1	up	DF06_6
19.2396	1.13072	0.358149	3.15712	0.00159337	0.0027049	GPRASP1	up	DF06_6
23.9477	1.13064	0.307274	3.67959	0.000233608	0.000436734	YY2	up	DF06_6
6589.49	1.13042	0.0856464	13.1987	8.92716662453224e-40	1.06585632028723e-38	DBI	up	DF06_6
332.313	1.13031	0.109977	10.2777	8.880689413817e-25	5.9503511805282e-24	RELL2	up	DF06_6
244.634	1.13025	0.11504	9.82485	8.80083807825945e-23	5.41783956771517e-22	SIAE	up	DF06_6
25.4189	1.12971	0.27864	4.05436	5.0272311362717e-05	0.000100649	CNIH3	up	DF06_6
10.5566	1.12965	0.49164	2.29772	0.0215779	0.0313712	NLRC3	up	DF06_6
9326.76	1.12872	0.0808412	13.9622	2.65228895302542e-44	3.77747859887369e-43	CTSZ	up	DF06_6
514.522	1.12853	0.0906751	12.4459	1.47232507220136e-35	1.51645269775589e-34	QPCT	up	DF06_6
4691.85	1.12839	0.12674	8.90317	5.42717057024449e-19	2.79791725889547e-18	IGFBP2	up	DF06_6
634.684	1.12835	0.0744811	15.1495	7.63039576668286e-52	1.34479888181722e-50	KCNMA1	up	DF06_6
51.0143	1.12801	0.243753	4.62768	3.69776507501916e-06	8.24595312299844e-06	NOV	up	DF06_6
1078.73	1.12747	0.217046	5.19461	2.05145220204911e-07	5.12471552000437e-07	DGKH	up	DF06_6
14023.9	1.12709	0.086758	12.9912	1.37181804638778e-38	1.57392892828189e-37	TFRC	up	DF06_6
21.9489	1.12676	0.331136	3.40272	0.000667188	0.00118764	BMS1P10	up	DF06_6
376.841	1.12666	0.235092	4.79239	1.64802662425798e-06	3.78709469560975e-06	MROH6	up	DF06_6
7742.08	1.12653	0.10256	10.9842	4.55262558526535e-28	3.52626443261086e-27	BCAM	up	DF06_6
3281.63	1.12614	0.0642738	17.521	9.90231434677009e-69	2.83466052244816e-67	PPT1	up	DF06_6
45.3597	1.12558	0.222419	5.0606	4.17935695050301e-07	1.01670148218099e-06	FTH1P2	up	DF06_6
516.472	1.12512	0.139422	8.06984	7.03922933406135e-16	3.07517788777759e-15	ENO3	up	DF06_6
136.327	1.12504	0.13748	8.18329	2.76201058231335e-16	1.23280193350062e-15	AC007246.3	up	DF06_6
1102.13	1.12502	0.104888	10.7259	7.69539895354349e-27	5.71459770665667e-26	DNM1	up	DF06_6
4546.37	1.12428	0.069438	16.1912	5.81832232700872e-59	1.29287072818825e-57	PROM2	up	DF06_6
65.6196	1.12378	0.209064	5.37528	7.64633573312682e-08	1.97736329420426e-07	CEL	up	DF06_6
9.21114	1.12366	0.517437	2.17158	0.0298874	0.0423488	AC017074.2	up	DF06_6
17.3267	1.12307	0.377293	2.97665	0.00291416	0.00478844	CAPN14	up	DF06_6
455.223	1.12306	0.0906267	12.3922	2.88171260074664e-35	2.93449644541378e-34	SUZ12P	up	DF06_6
333.581	1.12291	0.101938	11.0156	3.21423893929259e-28	2.50986043855065e-27	LGI2	up	DF06_6
47.0226	1.12286	0.262177	4.28283	1.84531883328255e-05	3.85418420081744e-05	ANKDD1A	up	DF06_6
88.4975	1.1224	0.197839	5.67331	1.40062080261757e-08	3.83632089345451e-08	IZUMO4	up	DF06_6
13.0081	1.12223	0.404876	2.77178	0.00557514	0.00882158	APOC1	up	DF06_6
15.0799	1.12183	0.409146	2.74187	0.00610899	0.00960823	RP4-635E18.8	up	DF06_6
1185.84	1.12175	0.072856	15.3969	1.71765341260334e-53	3.228784789566e-52	CYSTM1	up	DF06_6
37.1588	1.12066	0.300057	3.73481	0.000187854	0.000355115	RP11-110I1.11	up	DF06_6
742.887	1.12038	0.101203	11.0707	1.7409677206669e-28	1.37888857040059e-27	PGAM1	up	DF06_6
11616	1.11986	0.0962139	11.6392	2.60334145896482e-31	2.28430918145244e-30	GRN	up	DF06_6
8.91393	1.11979	0.529374	2.11531	0.0344034	0.0482956	GPR35	up	DF06_6
10.3621	1.11973	0.460407	2.43205	0.0150138	0.0223699	CTD-3092A11.1	up	DF06_6
5096.68	1.11918	0.133516	8.38238	5.18673946651817e-17	2.41149052561818e-16	TNK2	up	DF06_6
262.995	1.11868	0.172008	6.50365	7.83945822342896e-11	2.52754946169175e-10	PCSK4	up	DF06_6
37.5447	1.11857	0.271103	4.12599	3.6914099043736e-05	7.4968422021263e-05	RP11-345P4.7	up	DF06_6
770.149	1.11829	0.142146	7.86719	3.62682237590102e-15	1.52296924440358e-14	IDUA	up	DF06_6
16.076	1.118	0.39195	2.8524	0.00433908	0.00697771	TSNAXIP1	up	DF06_6
3919.87	1.11793	0.0787017	14.2047	8.57016765766504e-46	1.26436315679015e-44	TMEM59	up	DF06_6
15.4443	1.11772	0.366783	3.04737	0.00230856	0.00384645	SAA2	up	DF06_6
149.415	1.11732	0.162297	6.88445	5.80130291021833e-12	2.02014415004193e-11	CTNND1	up	DF06_6
365.059	1.11704	0.15425	7.24173	4.43010188485476e-13	1.65556805190822e-12	GPT	up	DF06_6
31.6615	1.11644	0.289562	3.85561	0.000115441	0.000222789	KCNAB3	up	DF06_6
225.374	1.11586	0.18022	6.19164	5.95414270621674e-10	1.80302209940725e-09	NSUN5P1	up	DF06_6
131.517	1.11583	0.146694	7.60652	2.81566269026909e-14	1.12995337450347e-13	CHAD	up	DF06_6
61.043	1.11553	0.333772	3.34218	0.000831238	0.0014616	TMSB4XP4	up	DF06_6
23.3362	1.1154	0.353307	3.15701	0.00159394	0.00270554	AC018638.1	up	DF06_6
9652.27	1.11513	0.15572	7.16109	8.00400931992313e-13	2.94079434033103e-12	IFI6	up	DF06_6
16736.3	1.11494	0.0990436	11.257	2.13818884851441e-29	1.74040594854488e-28	COX6C	up	DF06_6
1800.52	1.11391	0.0525741	21.1875	1.24632810575547e-99	7.29507251820039e-98	TIMP2	up	DF06_6
8463.19	1.11375	0.121745	9.14824	5.78665776494746e-20	3.11135493493198e-19	SH3BGRL	up	DF06_6
1372.84	1.11298	0.0736327	15.1153	1.28427337401649e-51	2.24693223723736e-50	CPE	up	DF06_6
78.9877	1.11295	0.19935	5.5829	2.36538911328406e-08	6.34368371059363e-08	AIFM3	up	DF06_6
36.3781	1.1129	0.28049	3.9677	7.256872151933e-05	0.000143041	CCDC148	up	DF06_6
32.1986	1.11259	0.287639	3.86801	0.000109725	0.000212356	PALM3	up	DF06_6
64.7698	1.11247	0.198746	5.59743	2.17548292808543e-08	5.85728845951798e-08	CRYGS	up	DF06_6
32.6293	1.1122	0.269249	4.13076	3.61565368760564e-05	7.35336122144542e-05	FAM153C	up	DF06_6
270.951	1.11219	0.118583	9.37896	6.66288550299707e-21	3.75936082906171e-20	AQP3	up	DF06_6
7997.33	1.11146	0.135772	8.18628	2.69420620757201e-16	1.20328396969074e-15	SERF2	up	DF06_6
27.4042	1.11045	0.331646	3.3483	0.000813094	0.00143109	KLRAP1	up	DF06_6
8515.55	1.10953	0.0706846	15.697	1.58613272367214e-55	3.18531730657674e-54	CTSH	up	DF06_6
280.087	1.10902	0.104617	10.6007	2.95811141499915e-26	2.13931924985298e-25	GSAP	up	DF06_6
16943.6	1.10887	0.0723118	15.3346	4.48890460250922e-53	8.34009514471358e-52	RPN2	up	DF06_6
21542.3	1.10885	0.0698685	15.8705	1.01446444940533e-56	2.11699617492571e-55	PDIA3	up	DF06_6
49.3982	1.10878	0.24547	4.51697	6.27294654142555e-06	1.37104063828152e-05	RGL3	up	DF06_6
825.062	1.10863	0.0862529	12.8532	8.24886176814218e-38	9.26484872070821e-37	CERS4	up	DF06_6
66.0215	1.1084	0.202785	5.46589	4.60597189390561e-08	1.20980279643099e-07	GPC3	up	DF06_6
46.6443	1.10811	0.235632	4.70272	2.56716642171911e-06	5.81022151938595e-06	CCT6P3	up	DF06_6
3977.64	1.10746	0.076507	14.4752	1.73728599038541e-47	2.6956013982284e-46	FKBP10	up	DF06_6
18738.4	1.10738	0.0476919	23.2194	2.90197279699295e-119	2.50212612598212e-117	LAMP1	up	DF06_6
27.6561	1.10724	0.302366	3.66192	0.000250334	0.000466851	REEP2	up	DF06_6
1642.56	1.10638	0.0786031	14.0755	5.37406037623818e-45	7.77699450828679e-44	HTRA1	up	DF06_6
1916.31	1.10609	0.0842669	13.1261	2.3345875417256e-39	2.75087774249648e-38	PPIB	up	DF06_6
5607.8	1.10599	0.0823969	13.4227	4.45147388529131e-41	5.58334255002697e-40	ATP6AP2	up	DF06_6
25.9275	1.10427	0.314494	3.51126	0.000445994	0.000810227	BOLA2B	up	DF06_6
45.1067	1.10421	0.272896	4.04625	5.20436416712371e-05	0.000103965	NDUFA4L2	up	DF06_6
268.847	1.10357	0.186592	5.91431	3.33259609128541e-09	9.53997040127607e-09	RTEL1-TNFRSF6B	up	DF06_6
17.1469	1.10276	0.342336	3.22127	0.00127623	0.0021908	VWA7	up	DF06_6
77.2365	1.1026	0.198185	5.56349	2.644336989565e-08	7.06677956806726e-08	RP11-465B22.3	up	DF06_6
10.3238	1.10206	0.437174	2.52088	0.0117062	0.0177037	TTC23L	up	DF06_6
1444.74	1.10199	0.10811	10.1933	2.12428405116759e-24	1.39796919802386e-23	TOMM7	up	DF06_6
6498.98	1.10173	0.0705349	15.6196	5.3551627049657e-55	1.05484251421068e-53	DDOST	up	DF06_6
423.381	1.10083	0.150471	7.31589	2.55672198437686e-13	9.68795785606377e-13	BZRAP1	up	DF06_6
226.821	1.10051	0.13574	8.10749	5.16744345870127e-16	2.278897959015e-15	QPCTL	up	DF06_6
11.3537	1.09925	0.43886	2.5048	0.0122521	0.0184906	RP11-697N18.4	up	DF06_6
385.333	1.09925	0.121429	9.05263	1.39568488607593e-19	7.36404055500452e-19	BOLA3	up	DF06_6
465.402	1.099	0.305867	3.59306	0.000326822	0.000602537	NPIPB5	up	DF06_6
1305.24	1.09885	0.105899	10.3764	3.17374443594462e-25	2.17302644475352e-24	CERCAM	up	DF06_6
247713	1.09855	0.14338	7.66175	1.83410231163447e-14	7.42212161155237e-14	MT-CYB	up	DF06_6
625.666	1.09814	0.149769	7.33225	2.26321996953547e-13	8.61663255984695e-13	TTLL3	up	DF06_6
24.9733	1.09791	0.304669	3.60362	0.000313814	0.000579904	hsa-mir-8072	up	DF06_6
405.283	1.09784	0.144098	7.61869	2.56270735804106e-14	1.02958770224423e-13	PLEKHG5	up	DF06_6
73.0322	1.09758	0.220419	4.97953	6.37387355406842e-07	1.52504827691976e-06	SEPT5	up	DF06_6
199.883	1.09736	0.123999	8.84976	8.77089502673894e-19	4.46893550920078e-18	TMEM38A	up	DF06_6
1103.29	1.09658	0.157014	6.98397	2.86955672949107e-12	1.01770313664881e-11	CCDC64B	up	DF06_6
955.415	1.09618	0.092175	11.8924	1.29618173635011e-32	1.19946791913272e-31	MED12L	up	DF06_6
630.741	1.09607	0.112037	9.78317	1.32984018380963e-22	8.12059745830144e-22	KAT2B	up	DF06_6
2468.9	1.09602	0.206611	5.30476	1.12821527727607e-07	2.87728866055581e-07	ARHGAP33	up	DF06_6
661.669	1.09599	0.133424	8.21439	2.13248345620656e-16	9.58352973967484e-16	SLC4A3	up	DF06_6
122.903	1.09548	0.163444	6.70245	2.04947256710376e-11	6.89172244131879e-11	MYCBPAP	up	DF06_6
27.6216	1.09542	0.29415	3.72402	0.000196075	0.00036983	HMGB1P5	up	DF06_6
160.813	1.09487	0.125528	8.72214	2.72984382215229e-18	1.35308162461862e-17	PAPLN	up	DF06_6
997.715	1.09445	0.120817	9.05874	1.31966271319464e-19	6.97058819049508e-19	OBSCN	up	DF06_6
847.965	1.09425	0.0723138	15.132	9.95797992604402e-52	1.75287228551477e-50	RP11-622K12.1	up	DF06_6
131.841	1.09372	0.193031	5.66602	1.46148331983748e-08	3.9969417516315e-08	CES4A	up	DF06_6
8321.29	1.09223	0.079896	13.6706	1.52041626446558e-42	1.99203583185076e-41	GNS	up	DF06_6
103.107	1.09181	0.183592	5.94696	2.73171438740979e-09	7.86836476581586e-09	VMO1	up	DF06_6
2450.06	1.09158	0.0793024	13.7647	4.15445354707816e-43	5.57502112063173e-42	ERMP1	up	DF06_6
1820.76	1.09144	0.054082	20.1813	1.4304635660126e-90	6.84293850066959e-89	CTSV	up	DF06_6
81.0546	1.09083	0.224781	4.85288	1.21683946431193e-06	2.83286522985085e-06	COL27A1	up	DF06_6
822.77	1.09017	0.134694	8.09364	5.79063340078844e-16	2.54515660372261e-15	LRP1	up	DF06_6
13.3953	1.08999	0.369303	2.95148	0.00316252	0.00517409	RP1-63M2.5	up	DF06_6
60.6776	1.08968	0.243576	4.47367	7.68872838982643e-06	1.66731927839022e-05	MFNG	up	DF06_6
19.2261	1.08938	0.398169	2.73597	0.00621963	0.00976944	HCG15	up	DF06_6
10100.5	1.08929	0.0774974	14.0558	7.09932185082628e-45	1.02427991312673e-43	PIGT	up	DF06_6
2747.15	1.08918	0.110881	9.82293	8.96967470241082e-23	5.51705878000912e-22	PLXNA3	up	DF06_6
20.4535	1.08851	0.382098	2.84877	0.00438884	0.00705064	CHKB-CPT1B	up	DF06_6
3740.49	1.08787	0.116358	9.34936	8.81796482028477e-21	4.94623589588159e-20	SLPI	up	DF06_6
45.512	1.08689	0.22842	4.75832	1.95214811573165e-06	4.46032699435418e-06	GXYLT2	up	DF06_6
62.4703	1.08633	0.20753	5.23456	1.65379221328226e-07	4.15801537961432e-07	MAP4K1	up	DF06_6
18940.3	1.08628	0.086644	12.5373	4.66588508234448e-36	4.89323228701224e-35	QSOX1	up	DF06_6
367.786	1.08494	0.107375	10.1042	5.29283168368916e-24	3.42369646960648e-23	DNASE1	up	DF06_6
708.709	1.08463	0.10901	9.94983	2.5261882613953e-23	1.58633165180248e-22	TNNT1	up	DF06_6
1794.88	1.08426	0.0612507	17.702	4.04385421880205e-70	1.20553740986606e-68	FAM213A	up	DF06_6
97.3589	1.0841	0.289657	3.74269	0.00018206	0.00034466	RP11-572P18.1	up	DF06_6
69.6847	1.08395	0.222188	4.87851	1.06890965635843e-06	2.49776535895895e-06	ZNF117	up	DF06_6
143.166	1.08371	0.154131	7.03109	2.04924726558766e-12	7.33642749308721e-12	CCDC40	up	DF06_6
70.5935	1.0835	0.233732	4.63563	3.55849953229974e-06	7.94893496208252e-06	FAM71F2	up	DF06_6
500.257	1.08338	0.131392	8.24541	1.64591140192102e-16	7.450323255662e-16	CDK5RAP3	up	DF06_6
201.31	1.08293	0.118607	9.13045	6.82156680627056e-20	3.65144016518549e-19	RP11-983P16.4	up	DF06_6
3012.93	1.08293	0.0562454	19.2536	1.31606852280069e-82	5.27857121443094e-81	SLC39A11	up	DF06_6
11.0998	1.08271	0.465344	2.32669	0.0199816	0.0292037	SEMA3G	up	DF06_6
422.759	1.08222	0.12305	8.79493	1.43141038896771e-18	7.21922178309845e-18	NFE2L3	up	DF06_6
101.981	1.08215	0.184708	5.85868	4.66572129522456e-09	1.32065502122938e-08	EMID1	up	DF06_6
6666.01	1.0818	0.27233	3.9724	7.11524545575647e-05	0.000140365	NEAT1	up	DF06_6
4464.88	1.08139	0.0647578	16.6989	1.33419390700422e-62	3.23418485975652e-61	SUMF2	up	DF06_6
21.8271	1.08121	0.315999	3.42156	0.000622625	0.0011123	RP11-355B11.2	up	DF06_6
290.829	1.08115	0.160014	6.75664	1.41225450564659e-11	4.80506914622053e-11	ZDHHC8	up	DF06_6
74.2047	1.08115	0.189383	5.70879	1.13779905159119e-08	3.13493466204774e-08	CROCCP3	up	DF06_6
1144.48	1.08098	0.137442	7.86499	3.69120220235052e-15	1.54819750980615e-14	PABPC1L	up	DF06_6
1354.5	1.08001	0.102373	10.5498	5.09158545426872e-26	3.64020550923611e-25	SUCLG2	up	DF06_6
76.9669	1.07986	0.202036	5.34489	9.04704947533648e-08	2.32539209916762e-07	TMEM74B	up	DF06_6
40.8013	1.07954	0.261163	4.13359	3.57145077779367e-05	7.26756921275453e-05	BMS1P1	up	DF06_6
17202.6	1.07927	0.0538239	20.0519	1.94322502323799e-89	9.05517705812422e-88	P4HB	up	DF06_6
20814.9	1.07916	0.272488	3.96039	7.48289701575012e-05	0.000147436	MTATP6P1	up	DF06_6
1058.92	1.07882	0.125545	8.59304	8.47004097148968e-18	4.10916846187601e-17	ARSA	up	DF06_6
11.3364	1.0773	0.474323	2.27124	0.0231327	0.0334695	NPIPA1	up	DF06_6
2300.72	1.07685	0.13717	7.85045	4.14540330957976e-15	1.73113869648025e-14	EVL	up	DF06_6
1488.16	1.07675	0.117716	9.14701	5.85310662592992e-20	3.14356144374357e-19	FXYD5	up	DF06_6
195.152	1.07657	0.164443	6.54679	5.8785550954939e-11	1.91375344381679e-10	KREMEN2	up	DF06_6
399.411	1.07644	0.153124	7.02985	2.06755252004878e-12	7.39828248911094e-12	MYL5	up	DF06_6
31.2399	1.07608	0.261251	4.11895	3.80597267823232e-05	7.71861980195311e-05	RP6-74O6.2	up	DF06_6
26.2822	1.076	0.286033	3.76181	0.000168687	0.000320439	PIGR	up	DF06_6
2909	1.07529	0.0830415	12.9489	2.38445979710542e-38	2.70985292963859e-37	NPC2	up	DF06_6
32.124	1.07503	0.283744	3.78871	0.000151432	0.000289122	AC093642.5	up	DF06_6
38.5155	1.07487	0.237058	4.53423	5.78149371219976e-06	1.26775267767497e-05	COL18A1	up	DF06_6
2000.61	1.07466	0.0869955	12.3531	4.68914639784333e-35	4.73153601839846e-34	SUGP2	up	DF06_6
2311.63	1.07459	0.147772	7.27193	3.54377966088778e-13	1.33264255254957e-12	EHBP1L1	up	DF06_6
4348.34	1.07392	0.0666791	16.1058	2.32088205773659e-58	5.04047975103306e-57	GP2	up	DF06_6
315.62	1.07355	0.106097	10.1186	4.57063465836879e-24	2.96854165294778e-23	CTSS	up	DF06_6
81.0732	1.07312	0.173645	6.17998	6.41111476282662e-10	1.93084378728175e-09	SLC44A3	up	DF06_6
2271.01	1.07306	0.116704	9.19471	3.76004958673757e-20	2.03384500373532e-19	LMAN1	up	DF06_6
280.335	1.07255	0.1073	9.99582	1.58967648105757e-23	1.00791508809986e-22	CCNB1IP1	up	DF06_6
201.997	1.07246	0.169169	6.33959	2.30384722514264e-10	7.18966107386842e-10	TNFRSF25	up	DF06_6
647.42	1.07229	0.291517	3.67833	0.000234766	0.000438763	NPIPB4	up	DF06_6
4807.2	1.07189	0.115508	9.27978	1.69828852498043e-20	9.40525248892047e-20	LTBP3	up	DF06_6
14.5069	1.07115	0.408868	2.61979	0.00879844	0.0135063	TTC25	up	DF06_6
16.6524	1.07108	0.391322	2.73707	0.00619882	0.00973995	RP11-448G15.3	up	DF06_6
1941.85	1.0705	0.0926066	11.5597	6.59414226950694e-31	5.6821696312765e-30	RGL2	up	DF06_6
145.867	1.07048	0.145883	7.3379	2.16974121805907e-13	8.26948221250198e-13	DCST2	up	DF06_6
15.5035	1.07021	0.374873	2.85485	0.00430573	0.00692795	RP11-736K20.5	up	DF06_6
111.642	1.0691	0.178717	5.98211	2.20266158978191e-09	6.38794042925874e-09	TXNDC12	up	DF06_6
1148.67	1.06905	0.126578	8.44584	3.01857023434313e-17	1.42319557316001e-16	GOLGA2B	up	DF06_6
1665.66	1.06898	0.0834353	12.812	1.40398433657596e-37	1.56349346189924e-36	BACE2	up	DF06_6
79.9547	1.06836	0.189877	5.62661	1.83784719984403e-08	4.98083226624395e-08	RP11-33B1.1	up	DF06_6
887.724	1.06803	0.108096	9.8804	5.06286468130499e-23	3.14089567195651e-22	HEXA	up	DF06_6
81.695	1.06669	0.21392	4.98637	6.1522876749989e-07	1.47349950486209e-06	RNF224	up	DF06_6
2559.85	1.06652	0.0966596	11.0338	2.62488782482337e-28	2.06083750216094e-27	SEZ6L2	up	DF06_6
82.6824	1.06612	0.185582	5.74474	9.20629698745849e-09	2.55122152275625e-08	RP11-849H4.2	up	DF06_6
26.5535	1.06576	0.310775	3.42937	0.000604979	0.00108185	LINC01063	up	DF06_6
40.6776	1.0656	0.241774	4.40742	1.04610405766888e-05	2.2384978936505e-05	SNORD17	up	DF06_6
3335	1.06531	0.0934546	11.3992	4.2179859793249e-30	3.53520256788704e-29	PTK7	up	DF06_6
12.571	1.06509	0.438245	2.43034	0.0150845	0.0224661	SDS	up	DF06_6
553.378	1.06508	0.114764	9.28061	1.68504283809583e-20	9.33548742814231e-20	STX10	up	DF06_6
1279.21	1.06483	0.0874371	12.1782	4.05992815814619e-34	3.94459551613677e-33	PLOD1	up	DF06_6
1284.84	1.0645	0.0809083	13.1569	1.55428711105147e-39	1.84199013267738e-38	GPNMB	up	DF06_6
490.716	1.06424	0.0790407	13.4645	2.52997778102573e-41	3.21244709603082e-40	SULF2	up	DF06_6
164.26	1.06381	0.168596	6.30983	2.79343103465873e-10	8.657471689206e-10	ANKRD18A	up	DF06_6
27.2716	1.06352	0.288138	3.691	0.000223373	0.000418605	PHKG1	up	DF06_6
64.695	1.06233	0.198283	5.35764	8.43146650029158e-08	2.17415268871236e-07	KCND1	up	DF06_6
4077.26	1.06228	0.0910421	11.668	1.85797451922817e-31	1.64229435864742e-30	GAA	up	DF06_6
4113.07	1.06192	0.121016	8.77503	1.70857744904955e-18	8.56608867996673e-18	TMED3	up	DF06_6
15.2945	1.06179	0.408556	2.59887	0.00935303	0.0143073	MAST1	up	DF06_6
53.1024	1.0616	0.232274	4.57046	4.86661620374295e-06	1.07360819239612e-05	AMY2B	up	DF06_6
2631.94	1.0613	0.0845969	12.5454	4.21377581120412e-36	4.43200569068869e-35	NDUFA1	up	DF06_6
103.878	1.06114	0.158855	6.67991	2.39082593159264e-11	7.99663242485538e-11	DIABLO	up	DF06_6
31.0478	1.06113	0.266206	3.98611	6.7165787379821e-05	0.00013281	PMS2P4	up	DF06_6
946.57	1.06105	0.10821	9.80548	1.06642853773469e-22	6.53365151065119e-22	SEMA3C	up	DF06_6
377.939	1.06023	0.0901568	11.7598	6.2846548481199e-32	5.67352634219927e-31	MXRA7	up	DF06_6
85.2903	1.06003	0.177308	5.97847	2.2523762022069e-09	6.52948760531048e-09	MRPL45P2	up	DF06_6
28.8521	1.05982	0.308345	3.43712	0.000587935	0.00105373	RP1-283E3.8	up	DF06_6
1472.62	1.05971	0.0557167	19.0197	1.17249648235526e-80	4.51411145706776e-79	SPIDR	up	DF06_6
1655.15	1.0597	0.113054	9.3734	7.02323838915177e-21	3.95802777163978e-20	UBL5	up	DF06_6
33.8536	1.05958	0.250493	4.22998	2.33708629502018e-05	4.83293200660572e-05	U91319.1	up	DF06_6
12083.2	1.05911	0.101845	10.3992	2.5006386211017e-25	1.72445859699442e-24	CTSD	up	DF06_6
51.7695	1.05877	0.223575	4.73564	2.18364634964193e-06	4.96797658216055e-06	B3GNTL1	up	DF06_6
751.495	1.05875	0.163224	6.4865	8.78545014830193e-11	2.82243856950914e-10	S100A6	up	DF06_6
231.038	1.0585	0.114373	9.25476	2.14706166775729e-20	1.18359651431995e-19	A2ML1	up	DF06_6
172.044	1.05814	0.135124	7.83087	4.84493010929603e-15	2.01799677881844e-14	LTB4R2	up	DF06_6
5268.41	1.05755	0.100592	10.5133	7.50571872320724e-26	5.32388393573699e-25	TTC3	up	DF06_6
210.179	1.05743	0.119005	8.88556	6.35977010458928e-19	3.26817736388226e-18	CA2	up	DF06_6
26.7443	1.05695	0.294703	3.58647	0.000335179	0.00061701	RP11-10K16.1	up	DF06_6
33.7554	1.05609	0.344117	3.06899	0.00214781	0.00359275	EIF5AL1	up	DF06_6
11.6312	1.05595	0.425986	2.47885	0.0131807	0.0198047	RP4-756G23.5	up	DF06_6
1945.63	1.05582	0.127753	8.26455	1.40226431767226e-16	6.36946495588735e-16	OST4	up	DF06_6
3333.18	1.05487	0.119532	8.82495	1.09506920076795e-18	5.55403361108056e-18	TMSB4X	up	DF06_6
21.753	1.05467	0.29833	3.53525	0.000407382	0.000742801	HLA-DRB1	up	DF06_6
3603.45	1.05457	0.140463	7.50784	6.01086748173461e-14	2.36154108784439e-13	TMEM123	up	DF06_6
1168.45	1.05358	0.0942727	11.1759	5.35027013438828e-29	4.31588457507322e-28	CDH24	up	DF06_6
28.3295	1.05351	0.282772	3.72567	0.000194799	0.000367519	RND2	up	DF06_6
4818.18	1.05319	0.0800507	13.1565	1.56167113458176e-39	1.84921896931273e-38	APMAP	up	DF06_6
144.285	1.0531	0.161458	6.5224	6.91930399564107e-11	2.23890018501653e-10	MSRA	up	DF06_6
9.24134	1.05305	0.437343	2.40783	0.0160476	0.0238191	CA15P1	up	DF06_6
67.4455	1.05215	0.198068	5.31207	1.0838965423864e-07	2.768184872973e-07	UBXN8	up	DF06_6
1289.65	1.05203	0.0661269	15.9093	5.46114581819261e-57	1.14295114296738e-55	P4HA2	up	DF06_6
413.041	1.05189	0.107117	9.81996	9.23823844320653e-23	5.67497420408408e-22	PCBP1-AS1	up	DF06_6
37.1928	1.05164	0.27827	3.77921	0.000157324	0.000299723	F11R	up	DF06_6
454.589	1.05101	0.148839	7.0614	1.64837998436721e-12	5.93227278053072e-12	RP11-54O7.3	up	DF06_6
148.352	1.05099	0.135608	7.75024	9.17182820631575e-15	3.76254000976469e-14	TGFBI	up	DF06_6
834.423	1.05034	0.0712735	14.7368	3.74285000135186e-49	6.14518781863916e-48	SMOC2	up	DF06_6
17865.2	1.04993	0.0847155	12.3936	2.82959576111438e-35	2.8834642154484e-34	HSP90B1	up	DF06_6
16.3394	1.04948	0.387592	2.70768	0.00677544	0.0105847	RP13-128O4.3	up	DF06_6
31.6304	1.0493	0.284452	3.68884	0.00022528	0.000421877	RP5-903G2.2	up	DF06_6
287.893	1.04884	0.205811	5.09613	3.46671544493111e-07	8.47635179004297e-07	CST6	up	DF06_6
14.8656	1.04883	0.424133	2.47287	0.0134031	0.0201159	RP11-149I9.2	up	DF06_6
218.673	1.04761	0.119251	8.78488	1.56531107450754e-18	7.87248136983379e-18	PAM	up	DF06_6
856.877	1.04649	0.150082	6.97279	3.10721005775986e-12	1.09820121800894e-11	VPS9D1	up	DF06_6
7628.76	1.04542	0.0468065	22.3349	1.69495622761167e-110	1.27112889173857e-108	OS9	up	DF06_6
273.971	1.04491	0.102144	10.2298	1.45781652006555e-24	9.6555198125225e-24	CALB2	up	DF06_6
6821.16	1.04444	0.16525	6.32038	2.60921934579196e-10	8.10574959224561e-10	B2M	up	DF06_6
298.803	1.0443	0.127517	8.18953	2.62247331517071e-16	1.17306596039587e-15	ALCAM	up	DF06_6
444.003	1.04425	0.11517	9.06703	1.22302706020285e-19	6.46726648544285e-19	AIDA	up	DF06_6
2020.85	1.04424	0.0867649	12.0353	2.31763747647104e-33	2.2071205042134e-32	DCAF6	up	DF06_6
835.741	1.04411	0.0913521	11.4295	2.97924256545822e-30	2.51307051552624e-29	ZNF587B	up	DF06_6
54.5917	1.04391	0.242461	4.30546	1.6663932017613e-05	3.49365109379165e-05	GAL	up	DF06_6
1932.05	1.04362	0.0944479	11.0497	2.19943403313969e-28	1.73058200235948e-27	PTPRN2	up	DF06_6
33.0282	1.04359	0.259959	4.01443	5.95884328232232e-05	0.000118412	HMCN2	up	DF06_6
49.0235	1.04344	0.220077	4.74126	2.1239187221234e-06	4.83820687863548e-06	DFNB59	up	DF06_6
22.3313	1.0431	0.34439	3.02882	0.00245511	0.00407338	RP11-356C4.5	up	DF06_6
284.157	1.04288	0.105745	9.86227	6.06628229772329e-23	3.75207898646553e-22	TMSB15A	up	DF06_6
525.31	1.04181	0.130969	7.95464	1.79655053464082e-15	7.68524395374127e-15	PIGK	up	DF06_6
1041.03	1.04162	0.0910933	11.4347	2.80521260046642e-30	2.36904728645841e-29	ANKRD10	up	DF06_6
78.2368	1.0415	0.184169	5.65513	1.55726019197943e-08	4.24838755292001e-08	DNAH17	up	DF06_6
1003.97	1.04145	0.081037	12.8515	8.43499898260705e-38	9.45915501172577e-37	PRCP	up	DF06_6
842.659	1.04142	0.11781	8.83978	9.59029999577558e-19	4.87953108265627e-18	ASTN2	up	DF06_6
40.8792	1.04125	0.296718	3.50921	0.000449439	0.000815971	RP1-37N7.3	up	DF06_6
200.679	1.04121	0.122253	8.51687	1.63927107759984e-17	7.83400738345836e-17	STAG3L4	up	DF06_6
685.137	1.04103	0.101143	10.2926	7.607314830096e-25	5.1138060802312e-24	ATP2C2	up	DF06_6
6540.52	1.04006	0.15982	6.50771	7.63038081199386e-11	2.46069100362597e-10	SYCP2	up	DF06_6
81.8985	1.03957	0.163711	6.35002	2.15288212618991e-10	6.7331341735466e-10	ABLIM3	up	DF06_6
37.8095	1.03904	0.230913	4.4997	6.80508278319919e-06	1.48284483951703e-05	RP11-632K20.7	up	DF06_6
9.44137	1.03903	0.458751	2.26491	0.0235182	0.033976	RP11-421N8.1	up	DF06_6
43.5623	1.03888	0.234626	4.42779	9.52028669808737e-06	2.04845499351106e-05	STX16-NPEPL1	up	DF06_6
8265.4	1.03882	0.0797109	13.0323	8.01153613983714e-39	9.28062018322727e-38	BST2	up	DF06_6
26.8984	1.03881	0.301373	3.44694	0.000566981	0.00101922	RP11-96H19.1	up	DF06_6
263.427	1.03862	0.143722	7.22654	4.95462176042206e-13	1.84440534457904e-12	ROGDI	up	DF06_6
1008.77	1.03835	0.116181	8.93736	3.98576936889702e-19	2.06963913244674e-18	DNASE2	up	DF06_6
36.1075	1.03833	0.266693	3.89337	9.88620188884679e-05	0.000192315	PLCE1	up	DF06_6
603.956	1.03781	0.130139	7.97458	1.52896264127531e-15	6.57769138683096e-15	ACADM	up	DF06_6
4142.5	1.03725	0.138141	7.50862	5.97555176929611e-14	2.34830703946765e-13	ABCA7	up	DF06_6
51.1857	1.03719	0.212405	4.88309	1.04436941420888e-06	2.44399076794955e-06	RBP5	up	DF06_6
2491.41	1.03717	0.123244	8.41561	3.90846088856476e-17	1.82720546540403e-16	APLP1	up	DF06_6
2584.12	1.0368	0.0660832	15.6893	1.7893866045483e-55	3.58350176896953e-54	GUSB	up	DF06_6
22619.5	1.03676	0.0866233	11.9686	5.19112956016078e-33	4.86001785024415e-32	CANX	up	DF06_6
15.3879	1.03623	0.409623	2.52971	0.0114156	0.0173024	PCAT7	up	DF06_6
75.8089	1.03621	0.180322	5.74645	9.11352119254952e-09	2.52599791436998e-08	ATP13A4	up	DF06_6
46.9963	1.03596	0.235877	4.39196	1.12335099580057e-05	2.39667076434026e-05	DPY19L1P1	up	DF06_6
247.922	1.03558	0.116494	8.88951	6.13800229819355e-19	3.15646768184603e-18	RUFY3	up	DF06_6
2478.18	1.03556	0.0711653	14.5515	5.71332242253228e-48	8.98101851113999e-47	HSBP1	up	DF06_6
1097.33	1.03528	0.0828647	12.4936	8.08642941247269e-36	8.40090166740218e-35	NAAA	up	DF06_6
19476.4	1.03501	0.262314	3.9457	7.95665305949382e-05	0.000156257	FTH1	up	DF06_6
58.0704	1.03464	0.225397	4.59031	4.42597912177204e-06	9.78950435858611e-06	MUCL1	up	DF06_6
747.841	1.03463	0.122266	8.46208	2.62653322874232e-17	1.24038871632209e-16	GDPD5	up	DF06_6
3468.2	1.03409	0.0798887	12.9441	2.53665533201187e-38	2.87827424157911e-37	ACADVL	up	DF06_6
62.0863	1.03408	0.198974	5.19706	2.02464931917432e-07	5.05951502026919e-07	ULBP2	up	DF06_6
423.318	1.03385	0.239942	4.30876	1.64170875874888e-05	3.44290189589646e-05	RP11-274B21.2	up	DF06_6
128.553	1.03346	0.150155	6.88261	5.87654801507162e-12	2.04486261162437e-11	PLEKHB1	up	DF06_6
2744.5	1.03345	0.0596203	17.3338	2.61394598638497e-67	7.1555529007523e-66	HYOU1	up	DF06_6
2191.2	1.03311	0.0777258	13.2917	2.58645227051206e-40	3.1695596802641e-39	PRDX4	up	DF06_6
152.522	1.03278	0.207776	4.97061	6.6742172497674e-07	1.59267574046073e-06	RP11-54O7.1	up	DF06_6
25.6462	1.03277	0.317742	3.25034	0.00115265	0.00198934	TTC18	up	DF06_6
564.183	1.03229	0.110001	9.38439	6.32828189572846e-21	3.57477171504881e-20	NINL	up	DF06_6
43.7125	1.03167	0.262586	3.9289	8.53362185508535e-05	0.000167132	SAA1	up	DF06_6
5359.53	1.03149	0.143454	7.19037	6.46183413218001e-13	2.38941832740781e-12	AGRN	up	DF06_6
917.327	1.03143	0.0790766	13.0434	6.92570488994619e-39	8.03571512573209e-38	MAN2B1	up	DF06_6
613.863	1.03123	0.0878772	11.7349	8.44396192710074e-32	7.58481645591538e-31	TMEM254	up	DF06_6
1573.38	1.03105	0.115898	8.89615	5.78156559117555e-19	2.97848883532511e-18	FIBCD1	up	DF06_6
3879.51	1.03079	0.117652	8.7613	1.9301031764422e-18	9.65655164614012e-18	FKBP8	up	DF06_6
1110.48	1.03025	0.0872006	11.8147	3.2766850249141e-32	2.98424969473359e-31	CETN2	up	DF06_6
1263.73	1.0302	0.108927	9.4577	3.14793129703932e-21	1.80585907354857e-20	NDUFA3	up	DF06_6
131.151	1.0292	0.217296	4.73643	2.1751935051786e-06	4.95030998594384e-06	VPS9D1-AS1	up	DF06_6
3389.8	1.029	0.127406	8.07654	6.66315213000473e-16	2.91796616544824e-15	ITGAV	up	DF06_6
64.3198	1.02853	0.204795	5.02224	5.10716270027852e-07	1.23303212141701e-06	SPINK8	up	DF06_6
438.351	1.02807	0.0987991	10.4057	2.334994646736e-25	1.61331995769442e-24	CACNA1C	up	DF06_6
4255	1.02807	0.045167	22.7616	1.10166176681268e-114	8.86191496108147e-113	CA12	up	DF06_6
569.096	1.02801	0.110319	9.31851	1.17981030446787e-20	6.58197930028394e-20	HMGN3	up	DF06_6
4818.3	1.02795	0.107065	9.60117	7.90396946471961e-22	4.65667988226259e-21	LRPAP1	up	DF06_6
24.596	1.02786	0.31079	3.30726	0.000942145	0.00164296	ACTR3C	up	DF06_6
26.7884	1.02763	0.292121	3.51783	0.000435093	0.000791324	RP11-308D16.4	up	DF06_6
520.156	1.02752	0.109075	9.42031	4.49749872534994e-21	2.55562289448752e-20	PIGZ	up	DF06_6
218.23	1.02727	0.137653	7.46272	8.47549167108684e-14	3.30459259604602e-13	HDAC8	up	DF06_6
430.728	1.02718	0.11299	9.09096	9.81714330531257e-20	5.21420311520456e-19	NUBPL	up	DF06_6
38.296	1.02662	0.335003	3.0645	0.00218031	0.00364245	AC079922.2	up	DF06_6
44.0711	1.02649	0.220599	4.65318	3.26859548136587e-06	7.32635528271904e-06	CPQ	up	DF06_6
54.9624	1.02648	0.218998	4.68718	2.7699847000355e-06	6.24667340576525e-06	CCT6P1	up	DF06_6
791.666	1.02639	0.0854208	12.0157	2.937005822926e-33	2.78406496670911e-32	CACNA1D	up	DF06_6
1126.28	1.02619	0.0940073	10.9161	9.65502982866416e-28	7.38304697307144e-27	NEU1	up	DF06_6
1778.98	1.02606	0.0839891	12.2165	2.53675705732376e-34	2.48819924171694e-33	SCP2	up	DF06_6
110.37	1.02597	0.141646	7.24317	4.38324957834847e-13	1.63890965148376e-12	BBS9	up	DF06_6
540.286	1.02549	0.078753	13.0216	9.22783778880167e-39	1.0655303634399e-37	RBMS2	up	DF06_6
11.869	1.02544	0.44988	2.27937	0.0226453	0.0328005	NEBL-AS1	up	DF06_6
156.884	1.02436	0.156153	6.55998	5.3816679506979e-11	1.75795455585524e-10	SSPO	up	DF06_6
2251.28	1.02433	0.153224	6.6852	2.30612719476222e-11	7.72949848169954e-11	WDR90	up	DF06_6
4770.82	1.02433	0.057074	17.9474	5.03166071785538e-72	1.56144143699137e-70	SLC50A1	up	DF06_6
5941.66	1.02432	0.0419539	24.4155	1.17168007896136e-131	1.36056624652941e-129	NDRG1	up	DF06_6
28.4518	1.02413	0.289103	3.54244	0.000396445	0.00072359	ACSL6	up	DF06_6
395.897	1.02407	0.128962	7.9409	2.00727442489567e-15	8.55617064655794e-15	KIAA0895L	up	DF06_6
992.77	1.02399	0.0775891	13.1976	9.05170632568061e-40	1.07983031800725e-38	PLBD1	up	DF06_6
22.4945	1.02388	0.336924	3.0389	0.00237446	0.00394756	RP11-356O9.1	up	DF06_6
736.097	1.02368	0.0684221	14.9612	1.3155929446285e-50	2.23650800586845e-49	C3	up	DF06_6
519.768	1.0233	0.139173	7.35271	1.94226260872052e-13	7.4201749278235e-13	C15orf52	up	DF06_6
3891.46	1.02314	0.0762697	13.4148	4.95448032890663e-41	6.20344019616752e-40	STAT6	up	DF06_6
99.1033	1.02178	0.172109	5.93683	2.90585547458691e-09	8.35658337898479e-09	CATSPER2	up	DF06_6
661.25	1.02168	0.144665	7.06237	1.63681642376158e-12	5.89360332226631e-12	SLC25A35	up	DF06_6
5757.87	1.02147	0.0485594	21.0356	3.10145242228138e-98	1.77213545350911e-96	S100A14	up	DF06_6
364.552	1.02128	0.101214	10.0904	6.09504473766817e-24	3.93025298601361e-23	SUSD1	up	DF06_6
673.676	1.02062	0.0932419	10.946	6.94786721194726e-28	5.35343566303391e-27	CCDC57	up	DF06_6
590.462	1.01967	0.128889	7.91126	2.54799829093334e-15	1.07812598857329e-14	MAPK12	up	DF06_6
1919.54	1.0194	0.108871	9.36338	7.7225790662703e-21	4.34195298614706e-20	NDUFA4	up	DF06_6
62.9209	1.01882	0.184805	5.51297	3.52835013245008e-08	9.3563008392539e-08	TCN2	up	DF06_6
27.9821	1.01842	0.301141	3.38189	0.000719902	0.00127643	RP11-848G14.5	up	DF06_6
143.503	1.01819	0.18084	5.63035	1.79848563416049e-08	4.87966735373598e-08	RP11-1246C19.1	up	DF06_6
1832	1.01771	0.125981	8.07831	6.5672483244705e-16	2.87718440065454e-15	LSM4	up	DF06_6
17.1224	1.01759	0.381232	2.66921	0.00760291	0.0117765	FAM221B	up	DF06_6
1795.63	1.0174	0.0984669	10.3324	5.02646247234282e-25	3.4107461422839e-24	PLD3	up	DF06_6
179536	1.01727	0.114617	8.87542	6.96685961143722e-19	3.56995770623077e-18	MT-CO3	up	DF06_6
14.072	1.01694	0.453512	2.24238	0.0249369	0.0358851	RP11-100L22.2	up	DF06_6
27.0365	1.01663	0.290171	3.50356	0.000459088	0.000832754	DNAH1	up	DF06_6
7328.31	1.01639	0.196139	5.18199	2.19536008954887e-07	5.46902939955262e-07	SPINT2	up	DF06_6
113.733	1.01608	0.170188	5.97032	2.36789450337036e-09	6.847823449293e-09	CTB-113D17.1	up	DF06_6
5311.22	1.01606	0.0837127	12.1374	6.6891984766224e-34	6.45129061385706e-33	TMEM63A	up	DF06_6
4385.22	1.01551	0.072101	14.0846	4.72484868537052e-45	6.86509548139759e-44	CYB5A	up	DF06_6
112.299	1.01536	0.193257	5.25395	1.48874411099732e-07	3.75287577980574e-07	UBE2V1	up	DF06_6
2177.73	1.01529	0.133109	7.62756	2.39235584278663e-14	9.63028565286123e-14	ECHS1	up	DF06_6
1462.21	1.01478	0.0862363	11.7674	5.74554989826695e-32	5.19335674734123e-31	SH3BGRL3	up	DF06_6
21.8916	1.01475	0.394257	2.57382	0.0100582	0.0153403	DNAH7	up	DF06_6
818.128	1.01447	0.114786	8.83786	9.75661018292054e-19	4.96064371553223e-18	ITGA2B	up	DF06_6
4340.39	1.01417	0.11131	9.11118	8.14910352749101e-20	4.33785366699974e-19	OGT	up	DF06_6
54.8454	1.0138	0.233571	4.34042	1.4221273793318e-05	3.00164352609186e-05	COL11A2	up	DF06_6
228.436	1.01356	0.118522	8.55163	1.21361694030295e-17	5.84053152520793e-17	EFHC1	up	DF06_6
64.7176	1.01346	0.195013	5.19688	2.02663197131119e-07	5.06359079557694e-07	CCDC69	up	DF06_6
1668.2	1.01315	0.0667502	15.1782	4.92945733277327e-52	8.77370285965418e-51	MAPK9	up	DF06_6
1121.94	1.01249	0.120511	8.40165	4.40243495883164e-17	2.05214182493418e-16	TMEM54	up	DF06_6
15149.5	1.01231	0.0531247	19.0554	5.9263313109892e-81	2.30008745409524e-79	GANAB	up	DF06_6
3147.14	1.01195	0.0624998	16.1913	5.80920638089579e-59	1.29287072818825e-57	SCNN1A	up	DF06_6
31.578	1.01185	0.398953	2.53626	0.0112043	0.0170018	CTD-2287O16.1	up	DF06_6
8.86557	1.01163	0.472018	2.1432	0.0320967	0.0452788	TACR2	up	DF06_6
511.958	1.01104	0.196636	5.14168	2.72297648125249e-07	6.72870059268141e-07	TMEM198B	up	DF06_6
78.7452	1.01071	0.170335	5.93366	2.96260695121477e-09	8.51298692686918e-09	OAF	up	DF06_6
3281.85	1.01061	0.0909045	11.1172	1.03424673277742e-28	8.26421681757049e-28	ENTPD6	up	DF06_6
4131.53	1.0101	0.0658717	15.3344	4.50733047598845e-53	8.36353756749454e-52	CTSA	up	DF06_6
1200.05	1.00989	0.109721	9.20416	3.44362107606821e-20	1.86830067348554e-19	RCN2	up	DF06_6
126.449	1.00954	0.170356	5.92608	3.10259143965849e-09	8.90456729911154e-09	BSCL2	up	DF06_6
79.7718	1.00931	0.17368	5.81133	6.19783245859959e-09	1.73894367831986e-08	NRIP2	up	DF06_6
15.3886	1.00907	0.354605	2.84561	0.0044326	0.00711618	NECAB2	up	DF06_6
6237.87	1.00879	0.0790356	12.7638	2.61219031187566e-37	2.87340934306323e-36	SCARB2	up	DF06_6
4082.03	1.00871	0.0974034	10.356	3.93159285945075e-25	2.68044534011512e-24	NUCB1	up	DF06_6
24.1353	1.00868	0.339327	2.9726	0.00295289	0.00484543	RP11-673C5.1	up	DF06_6
3623.95	1.00864	0.126559	7.96971	1.59047336403199e-15	6.83414681250271e-15	TMEM9	up	DF06_6
5491.45	1.00843	0.114184	8.83157	1.03214516818003e-18	5.24227805171933e-18	SEPW1	up	DF06_6
4116.89	1.00842	0.0786608	12.8199	1.26881624895367e-37	1.41515764281053e-36	SEPT2	up	DF06_6
50.043	1.0084	0.242179	4.16385	3.12926021673006e-05	6.4012243018463e-05	FAM157A	up	DF06_6
1203.98	1.00825	0.087371	11.5399	8.3042939240484e-31	7.13871810223121e-30	PLOD3	up	DF06_6
2006.75	1.00814	0.0959129	10.511	7.69062290508814e-26	5.44698864782903e-25	CHMP3	up	DF06_6
8769.6	1.00809	0.0623017	16.1807	6.89629480693355e-59	1.51602670114559e-57	CD9	up	DF06_6
16.3279	1.00792	0.396759	2.54038	0.0110732	0.0168171	STAG3L3	up	DF06_6
700.534	1.00791	0.148718	6.77735	1.22397577781642e-11	4.17532035649812e-11	PLXNB3	up	DF06_6
31.1282	1.00778	0.434042	2.32185	0.0202411	0.029556	RPS15AP1	up	DF06_6
2117.89	1.00666	0.15025	6.6999	2.08562209252637e-11	7.01000758876917e-11	EGFL7	up	DF06_6
435.171	1.00607	0.158162	6.36101	2.00432073057147e-10	6.28215372213726e-10	MAPK11	up	DF06_6
856.89	1.00585	0.0922327	10.9056	1.08422330032391e-27	8.26892547741733e-27	TUSC3	up	DF06_6
138.671	1.00562	0.188958	5.32192	1.0268023557141e-07	2.62656370934932e-07	FBLN7	up	DF06_6
231.86	1.00552	0.123569	8.13733	4.04077075111229e-16	1.78969726377317e-15	CAP2	up	DF06_6
2692.97	1.00552	0.126515	7.94788	1.89724614265495e-15	8.0967537664756e-15	NBEAL2	up	DF06_6
12.0921	1.00543	0.429673	2.34	0.0192839	0.0282528	CTD-2647L4.4	up	DF06_6
2404.18	1.00526	0.0862015	11.6618	1.99781809759646e-31	1.76265825902521e-30	CD55	up	DF06_6
136.597	1.00485	0.164212	6.11918	9.40569492359087e-10	2.8022470764491e-09	FMN1	up	DF06_6
1016.68	1.00464	0.0943249	10.6509	1.72763687932954e-26	1.26339479052646e-25	ITFG1	up	DF06_6
134.707	1.00448	0.194222	5.17182	2.31826536568443e-07	5.75727888935669e-07	SLC16A8	up	DF06_6
59.7161	1.00393	0.192194	5.22351	1.75560345194003e-07	4.40783506616992e-07	SMOX	up	DF06_6
62.3195	1.00333	0.20695	4.84816	1.24610532637092e-06	2.8986543771268e-06	RP11-398K22.12	up	DF06_6
32.0275	1.00322	0.29121	3.445	0.000571059	0.00102578	RP11-347C18.3	up	DF06_6
11.6267	1.00261	0.474949	2.11099	0.0347728	0.048772	RP13-638C3.2	up	DF06_6
4104.91	1.00246	0.0836779	11.9799	4.52698800597249e-33	4.26597515039253e-32	SEPT11	up	DF06_6
4016.21	1.00233	0.120537	8.31552	9.13519103342411e-17	4.18776235881165e-16	SSR4	up	DF06_6
154.225	1.00158	0.163568	6.12333	9.16372853756185e-10	2.73298523637848e-09	PDZK1IP1	up	DF06_6
16.5819	1.00107	0.41456	2.41477	0.0157452	0.0234161	RP11-527J8.1	up	DF06_6
67.1059	1.00092	0.193479	5.17326	2.30038478855724e-07	5.71681749576039e-07	AC017099.3	up	DF06_6
103.832	1.0009	0.242641	4.12501	3.70720782768116e-05	7.5278642660811e-05	CD302	up	DF06_6
287.562	0.999785	0.131989	7.57476	3.5978874041422e-14	1.43118765284553e-13	TMEM145	up	DF06_6
51.9241	0.999306	0.248066	4.02838	5.61622702557872e-05	0.000111887	RP3-439F8.1	up	DF06_6
419.922	0.99926	0.130324	7.66752	1.75348450315888e-14	7.10422716966367e-14	CLCN6	up	DF06_6
12.4057	0.998993	0.431087	2.31738	0.0204829	0.0298884	EPHA6	up	DF06_6
65.6217	0.998707	0.205594	4.85767	1.18775983623179e-06	2.7669558132829e-06	RP5-890O3.9	up	DF06_6
117.923	0.998122	0.141914	7.03327	2.01746430873722e-12	7.22623596554906e-12	MTMR11	up	DF06_6
424.931	0.998042	0.0859271	11.615	3.45856884467245e-31	3.02184058218681e-30	CYP4X1	up	DF06_6
395.228	0.997919	0.152887	6.52719	6.7017092223619e-11	2.17142014160191e-10	VMAC	up	DF06_6
8763.53	0.997322	0.0835109	11.9424	7.1128558938335e-33	6.63329093363397e-32	ITPR3	up	DF06_6
674.717	0.996709	0.137273	7.26077	3.84900742598806e-13	1.44515926797398e-12	NPEPL1	up	DF06_6
15070	0.996563	0.0581535	17.1368	7.88972512498227e-66	2.07306846851496e-64	FADS2	up	DF06_6
[truncated: 16,769 more rows]
